# Supplementary material for: Predicting Transcriptional Activity of Multiple Site p53 Mutants Based on Hybrid Properties
Source: PLoS One. 2011 Aug 8;6(8):e22940. doi: 10.1371/journal.pone.0022940 (PMC3152557; doi:10.1371/journal.pone.0022940)
Supplement: Table S1 — The IFS results for one-site p53 mutants. (XLS) [file pone.0022940.s001.xls]

## Sheet: TableS1
Table S1 - The IFS results for one-site p53 mutants
Number of features	TP	FP	TN	FN	MCC
1	4	30	25	3	0.0165178
2	2	1	54	5	0.394567
3	2	5	50	5	0.194805
4	3	4	51	4	0.355844
5	3	3	52	4	0.400371
6	4	6	49	3	0.397821
7	5	4	51	2	0.576378
8	5	2	53	2	0.677922
9	5	2	53	2	0.677922
10	5	4	51	2	0.576378
11	5	4	51	2	0.576378
12	4	4	51	3	0.470792
13	4	2	53	3	0.572753
14	4	4	51	3	0.470792
15	4	4	51	3	0.470792
16	4	4	51	3	0.470792
17	3	4	51	4	0.355844
18	2	2	53	5	0.321216
19	2	2	53	5	0.321216
20	2	2	53	5	0.321216
21	2	2	53	5	0.321216
22	2	2	53	5	0.321216
23	2	2	53	5	0.321216
24	2	2	53	5	0.321216
25	2	2	53	5	0.321216
26	2	2	53	5	0.321216
27	3	3	52	4	0.400371
28	3	3	52	4	0.400371
29	2	3	52	5	0.268681
30	2	3	52	5	0.268681
31	2	3	52	5	0.268681
32	2	3	52	5	0.268681
33	2	3	52	5	0.268681
34	2	3	52	5	0.268681
35	2	4	51	5	0.227989
36	2	4	51	5	0.227989
37	2	4	51	5	0.227989
38	3	4	51	4	0.355844
39	3	4	51	4	0.355844
40	3	4	51	4	0.355844
41	3	3	52	4	0.400371
42	3	3	52	4	0.400371
43	3	3	52	4	0.400371
44	3	3	52	4	0.400371
45	3	3	52	4	0.400371
46	3	3	52	4	0.400371
47	3	3	52	4	0.400371
48	3	3	52	4	0.400371
49	3	3	52	4	0.400371
50	3	3	52	4	0.400371
51	3	3	52	4	0.400371
52	3	3	52	4	0.400371
53	2	3	52	5	0.268681
54	2	3	52	5	0.268681
55	2	3	52	5	0.268681
56	2	3	52	5	0.268681
57	2	3	52	5	0.268681
58	2	3	52	5	0.268681
59	2	3	52	5	0.268681
60	2	3	52	5	0.268681
61	2	3	52	5	0.268681
62	2	3	52	5	0.268681
63	2	3	52	5	0.268681
64	2	3	52	5	0.268681
65	3	3	52	4	0.400371
66	3	3	52	4	0.400371
67	3	3	52	4	0.400371
68	3	3	52	4	0.400371
69	3	3	52	4	0.400371
70	3	3	52	4	0.400371
71	3	2	53	4	0.455852
72	3	2	53	4	0.455852
73	3	2	53	4	0.455852
74	2	2	53	5	0.321216
75	2	2	53	5	0.321216
76	2	2	53	5	0.321216
77	2	2	53	5	0.321216
78	2	2	53	5	0.321216
79	2	2	53	5	0.321216
80	3	2	53	4	0.455852
81	3	3	52	4	0.400371
82	3	3	52	4	0.400371
83	3	3	52	4	0.400371
84	3	3	52	4	0.400371
85	3	3	52	4	0.400371
86	3	3	52	4	0.400371
87	3	3	52	4	0.400371
88	3	2	53	4	0.455852
89	3	2	53	4	0.455852
90	3	2	53	4	0.455852
91	2	3	52	5	0.268681
92	2	3	52	5	0.268681
93	2	3	52	5	0.268681
94	2	3	52	5	0.268681
95	2	3	52	5	0.268681
96	2	3	52	5	0.268681
97	2	2	53	5	0.321216
98	2	2	53	5	0.321216
99	2	2	53	5	0.321216
100	2	2	53	5	0.321216
101	2	2	53	5	0.321216
102	2	2	53	5	0.321216
103	2	2	53	5	0.321216
104	2	2	53	5	0.321216
105	2	2	53	5	0.321216
106	2	2	53	5	0.321216
107	2	2	53	5	0.321216
108	2	2	53	5	0.321216
109	2	2	53	5	0.321216
110	2	2	53	5	0.321216
111	2	2	53	5	0.321216
112	2	2	53	5	0.321216
113	2	2	53	5	0.321216
114	2	2	53	5	0.321216
115	2	2	53	5	0.321216
116	2	2	53	5	0.321216
117	2	2	53	5	0.321216
118	2	2	53	5	0.321216
119	2	2	53	5	0.321216
120	2	2	53	5	0.321216
121	2	2	53	5	0.321216
122	2	2	53	5	0.321216
123	2	2	53	5	0.321216
124	2	2	53	5	0.321216
125	2	2	53	5	0.321216
126	2	2	53	5	0.321216
127	2	2	53	5	0.321216
128	2	2	53	5	0.321216
129	2	2	53	5	0.321216
130	2	2	53	5	0.321216
131	3	2	53	4	0.455852
132	3	2	53	4	0.455852
133	3	2	53	4	0.455852
134	3	2	53	4	0.455852
135	3	2	53	4	0.455852
136	3	2	53	4	0.455852
137	3	2	53	4	0.455852
138	3	2	53	4	0.455852
139	3	2	53	4	0.455852
140	3	2	53	4	0.455852
141	3	2	53	4	0.455852
142	3	2	53	4	0.455852
143	3	2	53	4	0.455852
144	3	2	53	4	0.455852
145	3	2	53	4	0.455852
146	3	2	53	4	0.455852
147	3	2	53	4	0.455852
148	3	2	53	4	0.455852
149	3	2	53	4	0.455852
150	3	2	53	4	0.455852
151	3	2	53	4	0.455852
152	3	2	53	4	0.455852
153	3	2	53	4	0.455852
154	3	2	53	4	0.455852
155	3	2	53	4	0.455852
156	3	2	53	4	0.455852
157	3	2	53	4	0.455852
158	3	2	53	4	0.455852
159	3	2	53	4	0.455852
160	2	2	53	5	0.321216
161	2	2	53	5	0.321216
162	2	2	53	5	0.321216
163	2	2	53	5	0.321216
164	2	2	53	5	0.321216
165	2	2	53	5	0.321216
166	2	2	53	5	0.321216
167	2	2	53	5	0.321216
168	2	2	53	5	0.321216
169	2	2	53	5	0.321216
170	2	2	53	5	0.321216
171	2	2	53	5	0.321216
172	2	2	53	5	0.321216
173	2	2	53	5	0.321216
174	2	2	53	5	0.321216
175	2	2	53	5	0.321216
176	2	2	53	5	0.321216
177	2	2	53	5	0.321216
178	2	2	53	5	0.321216
179	2	2	53	5	0.321216
180	2	2	53	5	0.321216
181	2	2	53	5	0.321216
182	2	2	53	5	0.321216
183	2	2	53	5	0.321216
184	2	2	53	5	0.321216
185	2	2	53	5	0.321216
186	2	2	53	5	0.321216
187	2	2	53	5	0.321216
188	2	2	53	5	0.321216
189	2	2	53	5	0.321216
190	2	2	53	5	0.321216
191	2	2	53	5	0.321216
192	2	2	53	5	0.321216
193	2	2	53	5	0.321216
194	2	2	53	5	0.321216
195	2	2	53	5	0.321216
196	2	2	53	5	0.321216
197	2	2	53	5	0.321216
198	2	2	53	5	0.321216
199	2	2	53	5	0.321216
200	2	2	53	5	0.321216
201	2	2	53	5	0.321216
202	2	2	53	5	0.321216
203	2	2	53	5	0.321216
204	2	2	53	5	0.321216
205	2	2	53	5	0.321216
206	2	2	53	5	0.321216
207	2	2	53	5	0.321216
208	2	2	53	5	0.321216
209	2	2	53	5	0.321216
210	2	2	53	5	0.321216
211	2	2	53	5	0.321216
212	2	2	53	5	0.321216
213	2	3	52	5	0.268681
214	3	3	52	4	0.400371
215	3	3	52	4	0.400371
216	3	3	52	4	0.400371
217	3	3	52	4	0.400371
218	3	3	52	4	0.400371
219	3	3	52	4	0.400371
220	3	3	52	4	0.400371
221	3	3	52	4	0.400371
222	3	3	52	4	0.400371
223	3	3	52	4	0.400371
224	3	3	52	4	0.400371
225	3	3	52	4	0.400371
226	3	3	52	4	0.400371
227	3	3	52	4	0.400371
228	3	3	52	4	0.400371
229	3	3	52	4	0.400371
230	3	3	52	4	0.400371
231	3	3	52	4	0.400371
232	3	3	52	4	0.400371
233	3	3	52	4	0.400371
234	3	3	52	4	0.400371
235	3	3	52	4	0.400371
236	3	3	52	4	0.400371
237	4	3	52	3	0.516883
238	4	3	52	3	0.516883
239	4	3	52	3	0.516883
240	3	3	52	4	0.400371
241	3	3	52	4	0.400371
242	3	3	52	4	0.400371
243	3	3	52	4	0.400371
244	3	3	52	4	0.400371
245	3	3	52	4	0.400371
246	3	2	53	4	0.455852
247	3	2	53	4	0.455852
248	3	2	53	4	0.455852
249	3	2	53	4	0.455852
250	3	2	53	4	0.455852
251	3	2	53	4	0.455852
252	3	2	53	4	0.455852
253	3	2	53	4	0.455852
254	3	2	53	4	0.455852
255	3	2	53	4	0.455852
256	3	2	53	4	0.455852
257	3	2	53	4	0.455852
258	3	2	53	4	0.455852
259	3	2	53	4	0.455852
260	3	2	53	4	0.455852
261	3	2	53	4	0.455852
262	3	2	53	4	0.455852
263	3	2	53	4	0.455852
264	3	2	53	4	0.455852
265	3	2	53	4	0.455852
266	3	1	54	4	0.528668
267	3	1	54	4	0.528668
268	3	1	54	4	0.528668
269	3	1	54	4	0.528668
270	3	1	54	4	0.528668
271	3	1	54	4	0.528668
272	3	1	54	4	0.528668
273	3	1	54	4	0.528668
274	3	1	54	4	0.528668
275	3	1	54	4	0.528668
276	3	1	54	4	0.528668
277	3	1	54	4	0.528668
278	3	1	54	4	0.528668
279	3	1	54	4	0.528668
280	3	1	54	4	0.528668
281	3	1	54	4	0.528668
282	3	1	54	4	0.528668
283	3	1	54	4	0.528668
284	3	2	53	4	0.455852
285	3	2	53	4	0.455852
286	3	2	53	4	0.455852
287	3	1	54	4	0.528668
288	3	0	55	4	0.632073
289	3	1	54	4	0.528668
290	3	2	53	4	0.455852
291	3	2	53	4	0.455852
292	3	1	54	4	0.528668
293	3	1	54	4	0.528668
294	3	1	54	4	0.528668
295	3	1	54	4	0.528668
296	3	1	54	4	0.528668
297	3	1	54	4	0.528668
298	3	1	54	4	0.528668
299	3	1	54	4	0.528668
300	3	1	54	4	0.528668
301	3	1	54	4	0.528668
302	3	1	54	4	0.528668
303	3	1	54	4	0.528668
304	3	1	54	4	0.528668
305	3	1	54	4	0.528668
306	3	1	54	4	0.528668
307	3	1	54	4	0.528668
308	3	1	54	4	0.528668
309	3	2	53	4	0.455852
310	3	2	53	4	0.455852
311	3	2	53	4	0.455852
312	3	2	53	4	0.455852
313	3	2	53	4	0.455852
314	3	2	53	4	0.455852
315	3	2	53	4	0.455852
316	3	2	53	4	0.455852
317	3	2	53	4	0.455852
318	3	2	53	4	0.455852
319	3	2	53	4	0.455852
320	2	2	53	5	0.321216
321	2	2	53	5	0.321216
322	2	2	53	5	0.321216
323	2	2	53	5	0.321216
324	2	2	53	5	0.321216
325	2	2	53	5	0.321216
326	2	2	53	5	0.321216
327	2	2	53	5	0.321216
328	2	2	53	5	0.321216
329	2	2	53	5	0.321216
330	2	2	53	5	0.321216
331	2	2	53	5	0.321216
332	2	2	53	5	0.321216
333	2	2	53	5	0.321216
334	2	2	53	5	0.321216
335	2	2	53	5	0.321216
336	2	2	53	5	0.321216
337	2	2	53	5	0.321216
338	2	2	53	5	0.321216
339	2	2	53	5	0.321216
340	2	2	53	5	0.321216
341	2	3	52	5	0.268681
342	2	3	52	5	0.268681
343	2	3	52	5	0.268681
344	2	3	52	5	0.268681
345	2	3	52	5	0.268681
346	2	3	52	5	0.268681
347	2	3	52	5	0.268681
348	2	3	52	5	0.268681
349	2	3	52	5	0.268681
350	2	3	52	5	0.268681
351	2	3	52	5	0.268681
352	2	3	52	5	0.268681
353	2	3	52	5	0.268681
354	2	3	52	5	0.268681
355	2	3	52	5	0.268681
356	2	3	52	5	0.268681
357	2	3	52	5	0.268681
358	2	3	52	5	0.268681
359	2	3	52	5	0.268681
360	2	3	52	5	0.268681
361	2	2	53	5	0.321216
362	2	2	53	5	0.321216
363	2	2	53	5	0.321216
364	2	3	52	5	0.268681
365	2	3	52	5	0.268681
366	2	3	52	5	0.268681
367	2	3	52	5	0.268681
368	2	3	52	5	0.268681
369	2	3	52	5	0.268681
370	2	3	52	5	0.268681
371	2	3	52	5	0.268681
372	2	2	53	5	0.321216
373	2	2	53	5	0.321216
374	2	2	53	5	0.321216
375	2	2	53	5	0.321216
376	2	2	53	5	0.321216
377	2	2	53	5	0.321216
378	2	2	53	5	0.321216
379	2	2	53	5	0.321216
380	2	2	53	5	0.321216
381	2	2	53	5	0.321216
382	2	2	53	5	0.321216
383	2	2	53	5	0.321216
384	2	3	52	5	0.268681
385	2	3	52	5	0.268681
386	2	3	52	5	0.268681
387	2	3	52	5	0.268681
388	2	2	53	5	0.321216
389	2	2	53	5	0.321216
390	2	2	53	5	0.321216
391	2	2	53	5	0.321216
392	2	2	53	5	0.321216
393	2	2	53	5	0.321216
394	2	2	53	5	0.321216
395	2	2	53	5	0.321216
396	2	2	53	5	0.321216
397	2	2	53	5	0.321216
398	2	2	53	5	0.321216
399	2	2	53	5	0.321216
400	2	2	53	5	0.321216
401	2	2	53	5	0.321216
402	2	2	53	5	0.321216
403	2	2	53	5	0.321216
404	2	2	53	5	0.321216
405	2	2	53	5	0.321216
406	2	3	52	5	0.268681
407	2	2	53	5	0.321216
408	2	2	53	5	0.321216
409	2	3	52	5	0.268681
410	2	3	52	5	0.268681
411	2	3	52	5	0.268681
412	2	2	53	5	0.321216
413	2	2	53	5	0.321216
414	2	2	53	5	0.321216
415	2	2	53	5	0.321216
416	2	2	53	5	0.321216
417	2	2	53	5	0.321216
418	2	3	52	5	0.268681
419	2	3	52	5	0.268681
420	2	3	52	5	0.268681
421	2	3	52	5	0.268681
422	2	3	52	5	0.268681
423	2	3	52	5	0.268681
424	2	3	52	5	0.268681
425	2	3	52	5	0.268681
426	2	3	52	5	0.268681
427	2	3	52	5	0.268681
428	2	3	52	5	0.268681
429	2	3	52	5	0.268681
430	2	3	52	5	0.268681
431	2	3	52	5	0.268681
432	2	3	52	5	0.268681
433	2	3	52	5	0.268681
434	2	3	52	5	0.268681
435	2	3	52	5	0.268681
436	2	3	52	5	0.268681
437	2	3	52	5	0.268681
438	2	3	52	5	0.268681
439	2	3	52	5	0.268681
440	2	3	52	5	0.268681
441	2	3	52	5	0.268681
442	2	3	52	5	0.268681
443	2	3	52	5	0.268681
444	2	3	52	5	0.268681
445	2	3	52	5	0.268681
446	3	3	52	4	0.400371
447	3	3	52	4	0.400371
448	3	3	52	4	0.400371
449	3	3	52	4	0.400371
450	3	3	52	4	0.400371
451	3	3	52	4	0.400371
452	3	3	52	4	0.400371
453	3	3	52	4	0.400371
454	3	3	52	4	0.400371
455	3	3	52	4	0.400371
456	2	3	52	5	0.268681
457	2	3	52	5	0.268681
458	3	3	52	4	0.400371
459	3	3	52	4	0.400371
460	3	3	52	4	0.400371
461	3	3	52	4	0.400371
462	3	3	52	4	0.400371
463	3	3	52	4	0.400371
464	3	3	52	4	0.400371
465	3	3	52	4	0.400371
466	3	3	52	4	0.400371
467	3	3	52	4	0.400371
468	3	3	52	4	0.400371
469	3	3	52	4	0.400371
470	3	3	52	4	0.400371
471	3	3	52	4	0.400371
472	3	3	52	4	0.400371
473	3	3	52	4	0.400371
474	3	3	52	4	0.400371
475	3	3	52	4	0.400371
476	3	3	52	4	0.400371
477	3	3	52	4	0.400371
478	3	3	52	4	0.400371
479	3	2	53	4	0.455852
480	3	3	52	4	0.400371
481	3	3	52	4	0.400371
482	3	3	52	4	0.400371
483	3	3	52	4	0.400371
484	3	3	52	4	0.400371
485	3	3	52	4	0.400371
486	3	3	52	4	0.400371
487	3	3	52	4	0.400371
488	3	3	52	4	0.400371
489	3	3	52	4	0.400371
490	3	3	52	4	0.400371
491	3	3	52	4	0.400371
492	3	3	52	4	0.400371
493	3	3	52	4	0.400371
494	3	3	52	4	0.400371
495	3	3	52	4	0.400371
496	3	3	52	4	0.400371
497	3	3	52	4	0.400371
498	3	3	52	4	0.400371
499	3	3	52	4	0.400371
500	3	3	52	4	0.400371
501	3	3	52	4	0.400371
502	3	3	52	4	0.400371
503	3	3	52	4	0.400371
504	3	3	52	4	0.400371
505	3	3	52	4	0.400371
506	3	3	52	4	0.400371
507	3	3	52	4	0.400371
508	3	3	52	4	0.400371
509	3	3	52	4	0.400371
510	3	3	52	4	0.400371
511	3	2	53	4	0.455852
512	3	2	53	4	0.455852
513	3	2	53	4	0.455852
514	3	1	54	4	0.528668
515	3	2	53	4	0.455852
516	3	2	53	4	0.455852
517	3	2	53	4	0.455852
518	3	2	53	4	0.455852
519	3	2	53	4	0.455852
520	3	2	53	4	0.455852
521	3	2	53	4	0.455852
522	3	2	53	4	0.455852
523	3	2	53	4	0.455852
524	3	3	52	4	0.400371
525	3	3	52	4	0.400371
526	3	3	52	4	0.400371
527	3	3	52	4	0.400371
528	3	3	52	4	0.400371
529	3	3	52	4	0.400371
530	3	3	52	4	0.400371
531	3	3	52	4	0.400371
532	3	3	52	4	0.400371
533	3	3	52	4	0.400371
534	3	3	52	4	0.400371
535	3	3	52	4	0.400371
536	3	3	52	4	0.400371
537	3	3	52	4	0.400371
538	3	3	52	4	0.400371
539	3	3	52	4	0.400371
540	3	3	52	4	0.400371
541	3	3	52	4	0.400371
542	3	3	52	4	0.400371
543	3	3	52	4	0.400371
544	3	3	52	4	0.400371
545	3	3	52	4	0.400371
546	3	3	52	4	0.400371
547	3	3	52	4	0.400371
548	3	3	52	4	0.400371
549	3	3	52	4	0.400371
550	3	3	52	4	0.400371
551	3	3	52	4	0.400371
552	3	3	52	4	0.400371
553	3	3	52	4	0.400371
554	3	3	52	4	0.400371
555	3	3	52	4	0.400371
556	3	3	52	4	0.400371
557	3	3	52	4	0.400371
558	3	3	52	4	0.400371
559	3	3	52	4	0.400371
560	3	3	52	4	0.400371
561	3	3	52	4	0.400371
562	3	3	52	4	0.400371
563	3	3	52	4	0.400371
564	3	3	52	4	0.400371
565	3	2	53	4	0.455852
566	3	2	53	4	0.455852
567	3	2	53	4	0.455852
568	3	2	53	4	0.455852
569	3	2	53	4	0.455852
570	3	2	53	4	0.455852
571	3	2	53	4	0.455852
572	3	2	53	4	0.455852
573	3	2	53	4	0.455852
574	3	2	53	4	0.455852
575	3	2	53	4	0.455852
576	3	2	53	4	0.455852
577	3	2	53	4	0.455852
578	3	2	53	4	0.455852
579	3	2	53	4	0.455852
580	3	2	53	4	0.455852
581	3	2	53	4	0.455852
582	3	2	53	4	0.455852
583	3	2	53	4	0.455852
584	3	2	53	4	0.455852
585	3	2	53	4	0.455852
586	3	2	53	4	0.455852
587	3	2	53	4	0.455852
588	3	2	53	4	0.455852
589	3	1	54	4	0.528668
590	3	1	54	4	0.528668
591	3	1	54	4	0.528668
592	3	1	54	4	0.528668
593	3	1	54	4	0.528668
594	3	1	54	4	0.528668
595	3	1	54	4	0.528668
596	3	1	54	4	0.528668
597	3	1	54	4	0.528668
598	3	1	54	4	0.528668
599	3	1	54	4	0.528668
600	3	1	54	4	0.528668
601	3	1	54	4	0.528668
602	3	1	54	4	0.528668
603	3	1	54	4	0.528668
604	3	1	54	4	0.528668
605	3	1	54	4	0.528668
606	3	1	54	4	0.528668
607	3	1	54	4	0.528668
608	3	1	54	4	0.528668
609	3	1	54	4	0.528668
610	3	1	54	4	0.528668
611	3	1	54	4	0.528668
612	3	1	54	4	0.528668
613	3	1	54	4	0.528668
614	3	1	54	4	0.528668
615	3	1	54	4	0.528668
616	3	1	54	4	0.528668
617	3	1	54	4	0.528668
618	3	1	54	4	0.528668
619	3	1	54	4	0.528668
620	3	1	54	4	0.528668
621	3	1	54	4	0.528668
622	3	1	54	4	0.528668
623	3	1	54	4	0.528668
624	3	1	54	4	0.528668
625	3	1	54	4	0.528668
626	3	1	54	4	0.528668
627	3	1	54	4	0.528668
628	3	1	54	4	0.528668
629	3	1	54	4	0.528668
630	3	1	54	4	0.528668
631	3	1	54	4	0.528668
632	3	1	54	4	0.528668
633	3	1	54	4	0.528668
634	3	1	54	4	0.528668
635	3	1	54	4	0.528668
636	3	1	54	4	0.528668
637	3	1	54	4	0.528668
638	3	1	54	4	0.528668
639	3	1	54	4	0.528668
640	3	1	54	4	0.528668
641	3	1	54	4	0.528668
642	3	1	54	4	0.528668
643	3	1	54	4	0.528668
644	3	1	54	4	0.528668
645	3	1	54	4	0.528668
646	3	1	54	4	0.528668
647	3	1	54	4	0.528668
648	3	1	54	4	0.528668
649	3	1	54	4	0.528668
650	3	1	54	4	0.528668
651	3	1	54	4	0.528668
652	3	1	54	4	0.528668
653	3	1	54	4	0.528668
654	3	1	54	4	0.528668
655	3	2	53	4	0.455852
656	3	2	53	4	0.455852
657	3	2	53	4	0.455852
658	3	2	53	4	0.455852
659	3	2	53	4	0.455852
660	3	2	53	4	0.455852
661	3	2	53	4	0.455852
662	3	2	53	4	0.455852
663	3	2	53	4	0.455852
664	3	2	53	4	0.455852
665	3	2	53	4	0.455852
666	3	2	53	4	0.455852
667	3	2	53	4	0.455852
668	3	2	53	4	0.455852
669	3	2	53	4	0.455852
670	3	2	53	4	0.455852
671	3	2	53	4	0.455852
672	3	2	53	4	0.455852
673	3	2	53	4	0.455852
674	3	2	53	4	0.455852
675	3	2	53	4	0.455852
676	3	2	53	4	0.455852
677	3	2	53	4	0.455852
678	3	2	53	4	0.455852
679	3	2	53	4	0.455852
680	3	2	53	4	0.455852
681	3	2	53	4	0.455852
682	3	2	53	4	0.455852
683	3	2	53	4	0.455852
684	3	2	53	4	0.455852
685	3	2	53	4	0.455852
686	3	2	53	4	0.455852
687	3	2	53	4	0.455852
688	3	2	53	4	0.455852
689	3	2	53	4	0.455852
690	3	2	53	4	0.455852
691	3	2	53	4	0.455852
692	3	2	53	4	0.455852
693	3	2	53	4	0.455852
694	3	2	53	4	0.455852
695	3	2	53	4	0.455852
696	3	2	53	4	0.455852
697	3	2	53	4	0.455852
698	3	2	53	4	0.455852
699	3	2	53	4	0.455852
700	3	2	53	4	0.455852
701	3	2	53	4	0.455852
702	3	2	53	4	0.455852
703	3	2	53	4	0.455852
704	3	2	53	4	0.455852
705	3	2	53	4	0.455852
706	3	2	53	4	0.455852
707	3	2	53	4	0.455852
708	3	2	53	4	0.455852
709	3	2	53	4	0.455852
710	3	2	53	4	0.455852
711	3	2	53	4	0.455852
712	3	2	53	4	0.455852
713	3	2	53	4	0.455852
714	3	2	53	4	0.455852
715	3	2	53	4	0.455852
716	3	2	53	4	0.455852
717	3	2	53	4	0.455852
718	3	2	53	4	0.455852
719	3	2	53	4	0.455852
720	3	2	53	4	0.455852
721	3	2	53	4	0.455852
722	3	2	53	4	0.455852
723	3	2	53	4	0.455852
724	3	2	53	4	0.455852
725	3	2	53	4	0.455852
726	3	2	53	4	0.455852
727	3	2	53	4	0.455852
728	3	2	53	4	0.455852
729	3	2	53	4	0.455852
730	3	2	53	4	0.455852
731	3	2	53	4	0.455852
732	3	2	53	4	0.455852
733	3	2	53	4	0.455852
734	3	2	53	4	0.455852
735	3	2	53	4	0.455852
736	3	2	53	4	0.455852
737	3	2	53	4	0.455852
738	3	2	53	4	0.455852
739	3	2	53	4	0.455852
740	3	2	53	4	0.455852
741	3	2	53	4	0.455852
742	3	2	53	4	0.455852
743	3	2	53	4	0.455852
744	3	2	53	4	0.455852
745	3	2	53	4	0.455852
746	3	2	53	4	0.455852
747	3	2	53	4	0.455852
748	3	2	53	4	0.455852
749	3	2	53	4	0.455852
750	3	2	53	4	0.455852
751	3	2	53	4	0.455852
752	3	2	53	4	0.455852
753	3	2	53	4	0.455852
754	3	2	53	4	0.455852
755	3	2	53	4	0.455852
756	3	2	53	4	0.455852
757	3	2	53	4	0.455852
758	3	2	53	4	0.455852
759	3	2	53	4	0.455852
760	3	2	53	4	0.455852
761	3	2	53	4	0.455852
762	3	2	53	4	0.455852
763	3	2	53	4	0.455852
764	3	2	53	4	0.455852
765	3	2	53	4	0.455852
766	3	2	53	4	0.455852
767	3	2	53	4	0.455852
768	3	2	53	4	0.455852
769	3	2	53	4	0.455852
770	3	2	53	4	0.455852
771	3	2	53	4	0.455852
772	3	2	53	4	0.455852
773	3	2	53	4	0.455852
774	3	2	53	4	0.455852
775	3	2	53	4	0.455852
776	3	2	53	4	0.455852
777	3	2	53	4	0.455852
778	3	2	53	4	0.455852
779	3	2	53	4	0.455852
780	3	2	53	4	0.455852
781	3	2	53	4	0.455852
782	3	2	53	4	0.455852
783	3	2	53	4	0.455852
784	3	2	53	4	0.455852
785	3	2	53	4	0.455852
786	3	2	53	4	0.455852
787	3	2	53	4	0.455852
788	3	2	53	4	0.455852
789	3	2	53	4	0.455852
790	3	2	53	4	0.455852
791	3	2	53	4	0.455852
792	3	2	53	4	0.455852
793	3	2	53	4	0.455852
794	3	2	53	4	0.455852
795	3	2	53	4	0.455852
796	3	2	53	4	0.455852
797	3	2	53	4	0.455852
798	3	2	53	4	0.455852
799	3	2	53	4	0.455852
800	3	2	53	4	0.455852
801	3	2	53	4	0.455852
802	3	2	53	4	0.455852
803	3	2	53	4	0.455852
804	3	2	53	4	0.455852
805	3	2	53	4	0.455852
806	3	2	53	4	0.455852
807	3	2	53	4	0.455852
808	3	2	53	4	0.455852
809	3	2	53	4	0.455852
810	3	2	53	4	0.455852
811	3	2	53	4	0.455852
812	3	2	53	4	0.455852
813	3	1	54	4	0.528668
814	3	1	54	4	0.528668
815	3	1	54	4	0.528668
816	3	1	54	4	0.528668
817	3	1	54	4	0.528668
818	3	1	54	4	0.528668
819	3	1	54	4	0.528668
820	3	1	54	4	0.528668
821	3	1	54	4	0.528668
822	3	1	54	4	0.528668
823	3	1	54	4	0.528668
824	3	1	54	4	0.528668
825	3	1	54	4	0.528668
826	3	1	54	4	0.528668
827	3	1	54	4	0.528668
828	3	1	54	4	0.528668
829	3	1	54	4	0.528668
830	3	1	54	4	0.528668
831	3	1	54	4	0.528668
832	3	1	54	4	0.528668
833	3	1	54	4	0.528668
834	3	1	54	4	0.528668
835	3	1	54	4	0.528668
836	3	1	54	4	0.528668
837	3	1	54	4	0.528668
838	3	1	54	4	0.528668
839	3	1	54	4	0.528668
840	3	1	54	4	0.528668
841	3	1	54	4	0.528668
842	3	1	54	4	0.528668
843	3	1	54	4	0.528668
844	3	1	54	4	0.528668
845	3	1	54	4	0.528668
846	3	1	54	4	0.528668
847	3	1	54	4	0.528668
848	3	1	54	4	0.528668
849	3	1	54	4	0.528668
850	3	1	54	4	0.528668
851	3	1	54	4	0.528668
852	3	1	54	4	0.528668
853	3	1	54	4	0.528668
854	3	1	54	4	0.528668
855	3	1	54	4	0.528668
856	3	1	54	4	0.528668
857	3	1	54	4	0.528668
858	3	1	54	4	0.528668
859	3	1	54	4	0.528668
860	3	1	54	4	0.528668
861	3	1	54	4	0.528668
862	3	1	54	4	0.528668
863	3	1	54	4	0.528668
864	3	1	54	4	0.528668
865	3	1	54	4	0.528668
866	3	1	54	4	0.528668
867	3	1	54	4	0.528668
868	3	1	54	4	0.528668
869	3	1	54	4	0.528668
870	3	1	54	4	0.528668
871	3	1	54	4	0.528668
872	3	1	54	4	0.528668
873	3	1	54	4	0.528668
874	3	1	54	4	0.528668
875	3	1	54	4	0.528668
876	3	1	54	4	0.528668
877	3	1	54	4	0.528668
878	3	1	54	4	0.528668
879	3	1	54	4	0.528668
880	3	1	54	4	0.528668
881	3	1	54	4	0.528668
882	3	1	54	4	0.528668
883	3	1	54	4	0.528668
884	3	1	54	4	0.528668
885	3	1	54	4	0.528668
886	3	1	54	4	0.528668
887	3	1	54	4	0.528668
888	3	1	54	4	0.528668
889	3	1	54	4	0.528668
890	3	1	54	4	0.528668
891	3	1	54	4	0.528668
892	3	1	54	4	0.528668
893	3	1	54	4	0.528668
894	3	1	54	4	0.528668
895	3	1	54	4	0.528668
896	3	1	54	4	0.528668
897	3	1	54	4	0.528668
898	3	1	54	4	0.528668
899	3	1	54	4	0.528668
900	3	1	54	4	0.528668
901	3	1	54	4	0.528668
902	3	1	54	4	0.528668
903	3	1	54	4	0.528668
904	3	1	54	4	0.528668
905	3	1	54	4	0.528668
906	3	1	54	4	0.528668
907	3	1	54	4	0.528668
908	3	1	54	4	0.528668
909	3	1	54	4	0.528668
910	3	1	54	4	0.528668
911	3	1	54	4	0.528668
912	3	1	54	4	0.528668
913	3	1	54	4	0.528668
914	3	1	54	4	0.528668
915	3	1	54	4	0.528668
916	3	1	54	4	0.528668
917	3	1	54	4	0.528668
918	3	1	54	4	0.528668
919	3	1	54	4	0.528668
920	3	1	54	4	0.528668
921	3	1	54	4	0.528668
922	3	1	54	4	0.528668
923	3	1	54	4	0.528668
924	3	1	54	4	0.528668
925	3	1	54	4	0.528668
926	3	1	54	4	0.528668
927	3	1	54	4	0.528668
928	3	1	54	4	0.528668
929	3	1	54	4	0.528668
930	3	1	54	4	0.528668
931	3	1	54	4	0.528668
932	3	2	53	4	0.455852
933	3	2	53	4	0.455852
934	3	2	53	4	0.455852
935	3	2	53	4	0.455852
936	3	2	53	4	0.455852
937	3	2	53	4	0.455852
938	3	2	53	4	0.455852
939	3	2	53	4	0.455852
940	3	2	53	4	0.455852
941	3	2	53	4	0.455852
942	3	2	53	4	0.455852
943	3	2	53	4	0.455852
944	3	2	53	4	0.455852
945	3	2	53	4	0.455852
946	3	2	53	4	0.455852
947	3	2	53	4	0.455852
948	3	2	53	4	0.455852
949	3	2	53	4	0.455852
950	3	2	53	4	0.455852
951	3	2	53	4	0.455852
952	3	2	53	4	0.455852
953	3	2	53	4	0.455852
954	3	2	53	4	0.455852
955	3	2	53	4	0.455852
956	3	2	53	4	0.455852
957	3	2	53	4	0.455852
958	3	2	53	4	0.455852
959	3	2	53	4	0.455852
960	3	2	53	4	0.455852
961	3	2	53	4	0.455852
962	3	2	53	4	0.455852
963	3	2	53	4	0.455852
964	3	2	53	4	0.455852
965	3	2	53	4	0.455852
966	3	2	53	4	0.455852
967	3	2	53	4	0.455852
968	3	2	53	4	0.455852
969	3	2	53	4	0.455852
970	3	2	53	4	0.455852
971	3	2	53	4	0.455852
972	3	2	53	4	0.455852
973	3	2	53	4	0.455852
974	3	2	53	4	0.455852
975	3	2	53	4	0.455852
976	3	2	53	4	0.455852
977	3	2	53	4	0.455852
978	3	2	53	4	0.455852
979	3	2	53	4	0.455852
980	3	2	53	4	0.455852
981	3	2	53	4	0.455852
982	3	2	53	4	0.455852
983	3	2	53	4	0.455852
984	3	2	53	4	0.455852
985	3	2	53	4	0.455852
986	3	2	53	4	0.455852
987	3	2	53	4	0.455852
988	3	2	53	4	0.455852
989	3	2	53	4	0.455852
990	3	2	53	4	0.455852
991	3	2	53	4	0.455852
992	3	2	53	4	0.455852
993	3	2	53	4	0.455852
994	3	2	53	4	0.455852
995	3	2	53	4	0.455852
996	3	2	53	4	0.455852
997	3	2	53	4	0.455852
998	3	2	53	4	0.455852
999	3	2	53	4	0.455852
1000	3	2	53	4	0.455852
