# Supplementary material for: Predicting Transcriptional Activity of Multiple Site p53 Mutants Based on Hybrid Properties
Source: PLoS One. 2011 Aug 8;6(8):e22940. doi: 10.1371/journal.pone.0022940 (PMC3152557; doi:10.1371/journal.pone.0022940)
Supplement: Table S3 — The IFS results for three-site p53 mutants. (XLS) [file pone.0022940.s003.xls]

## Sheet: TableS3
Table S3 - The IFS results for three-site p53 mutants
Number of features	TP	FP	TN	FN	MCC
1	28	20	28	35	0.0277778
2	40	25	23	23	0.114734
3	43	23	25	20	0.205214
4	50	17	31	13	0.445113
5	52	20	28	11	0.424159
6	55	19	29	8	0.501486
7	51	16	32	12	0.48229
8	53	22	26	10	0.405262
9	53	25	23	10	0.347319
10	49	25	23	14	0.270031
11	54	21	27	9	0.444108
12	49	23	25	14	0.309883
13	45	23	25	18	0.239106
14	45	20	28	18	0.299306
15	47	20	28	16	0.333584
16	45	20	28	18	0.299306
17	46	19	29	17	0.336221
18	47	17	31	16	0.392906
19	48	17	31	15	0.41005
20	48	17	31	15	0.41005
21	47	18	30	16	0.373135
22	46	16	32	17	0.39591
23	46	17	31	17	0.375992
24	46	18	30	17	0.356102
25	46	18	30	17	0.356102
26	46	18	30	17	0.356102
27	46	18	30	17	0.356102
28	47	18	30	16	0.373135
29	48	17	31	15	0.41005
30	48	16	32	15	0.42971
31	49	16	32	14	0.446964
32	49	17	31	14	0.427445
33	49	16	32	14	0.446964
34	51	15	33	12	0.501522
35	52	16	32	11	0.500407
36	53	14	34	10	0.556643
37	53	13	35	10	0.575599
38	53	13	35	10	0.575599
39	53	12	36	10	0.594622
40	53	13	35	10	0.575599
41	53	12	36	10	0.594622
42	53	12	36	10	0.594622
43	53	11	37	10	0.613729
44	53	14	34	10	0.556643
45	53	14	34	10	0.556643
46	53	14	34	10	0.556643
47	54	12	36	9	0.612637
48	54	11	37	9	0.631537
49	54	12	36	9	0.612637
50	54	12	36	9	0.612637
51	55	13	35	8	0.612393
52	54	13	35	9	0.593819
53	54	14	34	9	0.575064
54	53	14	34	10	0.556643
55	54	14	34	9	0.575064
56	54	14	34	9	0.575064
57	54	12	36	9	0.612637
58	52	13	35	11	0.557708
59	51	12	36	12	0.559524
60	51	12	36	12	0.559524
61	50	12	36	13	0.542397
62	50	12	36	13	0.542397
63	50	12	36	13	0.542397
64	50	13	35	13	0.522817
65	50	12	36	13	0.542397
66	50	12	36	13	0.542397
67	50	13	35	13	0.522817
68	52	14	34	11	0.53856
69	51	14	34	12	0.520793
70	50	13	35	13	0.522817
71	50	12	36	13	0.542397
72	50	14	34	13	0.503317
73	50	15	33	13	0.483879
74	50	14	34	13	0.503317
75	50	15	33	13	0.483879
76	50	14	34	13	0.503317
77	50	13	35	13	0.522817
78	50	14	34	13	0.503317
79	50	14	34	13	0.503317
80	49	13	35	14	0.505775
81	49	12	36	14	0.525523
82	49	14	34	14	0.486111
83	51	12	36	12	0.559524
84	51	12	36	12	0.559524
85	50	12	36	13	0.542397
86	50	12	36	13	0.542397
87	51	12	36	12	0.559524
88	51	12	36	12	0.559524
89	51	12	36	12	0.559524
90	51	12	36	12	0.559524
91	51	12	36	12	0.559524
92	51	12	36	12	0.559524
93	51	12	36	12	0.559524
94	51	12	36	12	0.559524
95	52	12	36	11	0.576925
96	52	12	36	11	0.576925
97	52	12	36	11	0.576925
98	53	12	36	10	0.594622
99	53	11	37	10	0.613729
100	53	12	36	10	0.594622
101	53	12	36	10	0.594622
102	53	11	37	10	0.613729
103	53	11	37	10	0.613729
104	53	11	37	10	0.613729
105	53	11	37	10	0.613729
106	53	11	37	10	0.613729
107	53	11	37	10	0.613729
108	53	11	37	10	0.613729
109	53	11	37	10	0.613729
110	53	10	38	10	0.632937
111	53	10	38	10	0.632937
112	53	10	38	10	0.632937
113	53	10	38	10	0.632937
114	53	10	38	10	0.632937
115	53	10	38	10	0.632937
116	53	11	37	10	0.613729
117	53	11	37	10	0.613729
118	53	10	38	10	0.632937
119	53	11	37	10	0.613729
120	54	11	37	9	0.631537
121	53	11	37	10	0.613729
122	53	12	36	10	0.594622
123	53	12	36	10	0.594622
124	53	12	36	10	0.594622
125	53	12	36	10	0.594622
126	53	12	36	10	0.594622
127	53	11	37	10	0.613729
128	54	11	37	9	0.631537
129	54	11	37	9	0.631537
130	54	11	37	9	0.631537
131	54	11	37	9	0.631537
132	54	11	37	9	0.631537
133	54	11	37	9	0.631537
134	54	11	37	9	0.631537
135	54	11	37	9	0.631537
136	54	11	37	9	0.631537
137	54	12	36	9	0.612637
138	54	12	36	9	0.612637
139	54	12	36	9	0.612637
140	54	11	37	9	0.631537
141	55	11	37	8	0.649676
142	55	11	37	8	0.649676
143	55	11	37	8	0.649676
144	53	11	37	10	0.613729
145	54	10	38	9	0.650533
146	53	12	36	10	0.594622
147	53	11	37	10	0.613729
148	53	12	36	10	0.594622
149	53	12	36	10	0.594622
150	53	13	35	10	0.575599
151	53	13	35	10	0.575599
152	53	13	35	10	0.575599
153	53	12	36	10	0.594622
154	53	12	36	10	0.594622
155	53	12	36	10	0.594622
156	53	14	34	10	0.556643
157	53	14	34	10	0.556643
158	53	14	34	10	0.556643
159	53	13	35	10	0.575599
160	53	13	35	10	0.575599
161	53	13	35	10	0.575599
162	53	13	35	10	0.575599
163	53	13	35	10	0.575599
164	53	13	35	10	0.575599
165	53	13	35	10	0.575599
166	53	13	35	10	0.575599
167	53	13	35	10	0.575599
168	53	14	34	10	0.556643
169	53	14	34	10	0.556643
170	53	14	34	10	0.556643
171	53	14	34	10	0.556643
172	53	14	34	10	0.556643
173	53	14	34	10	0.556643
174	53	14	34	10	0.556643
175	53	14	34	10	0.556643
176	53	14	34	10	0.556643
177	53	13	35	10	0.575599
178	53	13	35	10	0.575599
179	53	13	35	10	0.575599
180	54	13	35	9	0.593819
181	54	13	35	9	0.593819
182	54	13	35	9	0.593819
183	54	13	35	9	0.593819
184	54	13	35	9	0.593819
185	54	13	35	9	0.593819
186	54	13	35	9	0.593819
187	54	13	35	9	0.593819
188	54	13	35	9	0.593819
189	54	13	35	9	0.593819
190	53	13	35	10	0.575599
191	53	13	35	10	0.575599
192	53	13	35	10	0.575599
193	53	13	35	10	0.575599
194	54	13	35	9	0.593819
195	54	13	35	9	0.593819
196	54	13	35	9	0.593819
197	54	13	35	9	0.593819
198	54	13	35	9	0.593819
199	54	13	35	9	0.593819
200	53	14	34	10	0.556643
201	53	14	34	10	0.556643
202	53	14	34	10	0.556643
203	53	14	34	10	0.556643
204	53	14	34	10	0.556643
205	53	14	34	10	0.556643
206	53	14	34	10	0.556643
207	53	14	34	10	0.556643
208	53	14	34	10	0.556643
209	53	14	34	10	0.556643
210	53	14	34	10	0.556643
211	53	14	34	10	0.556643
212	53	14	34	10	0.556643
213	53	13	35	10	0.575599
214	53	13	35	10	0.575599
215	54	13	35	9	0.593819
216	54	13	35	9	0.593819
217	54	13	35	9	0.593819
218	54	13	35	9	0.593819
219	55	13	35	8	0.612393
220	55	13	35	8	0.612393
221	55	13	35	8	0.612393
222	55	13	35	8	0.612393
223	55	13	35	8	0.612393
224	55	13	35	8	0.612393
225	55	13	35	8	0.612393
226	55	13	35	8	0.612393
227	55	13	35	8	0.612393
228	55	13	35	8	0.612393
229	55	13	35	8	0.612393
230	55	13	35	8	0.612393
231	55	13	35	8	0.612393
232	55	13	35	8	0.612393
233	55	13	35	8	0.612393
234	55	12	36	8	0.630996
235	55	13	35	8	0.612393
236	56	13	35	7	0.631349
237	56	13	35	7	0.631349
238	56	13	35	7	0.631349
239	55	12	36	8	0.630996
240	55	13	35	8	0.612393
241	54	13	35	9	0.593819
242	54	12	36	9	0.612637
243	55	12	36	8	0.630996
244	55	12	36	8	0.630996
245	55	12	36	8	0.630996
246	55	13	35	8	0.612393
247	55	12	36	8	0.630996
248	54	12	36	9	0.612637
249	54	13	35	9	0.593819
250	55	13	35	8	0.612393
251	55	13	35	8	0.612393
252	55	13	35	8	0.612393
253	55	13	35	8	0.612393
254	55	13	35	8	0.612393
255	55	13	35	8	0.612393
256	55	13	35	8	0.612393
257	55	13	35	8	0.612393
258	55	13	35	8	0.612393
259	55	14	34	8	0.593853
260	55	14	34	8	0.593853
261	55	15	33	8	0.575358
262	55	15	33	8	0.575358
263	55	15	33	8	0.575358
264	55	13	35	8	0.612393
265	55	13	35	8	0.612393
266	55	13	35	8	0.612393
267	55	13	35	8	0.612393
268	55	13	35	8	0.612393
269	55	14	34	8	0.593853
270	55	14	34	8	0.593853
271	55	14	34	8	0.593853
272	55	12	36	8	0.630996
273	55	12	36	8	0.630996
274	55	11	37	8	0.649676
275	55	11	37	8	0.649676
276	55	11	37	8	0.649676
277	55	11	37	8	0.649676
278	55	11	37	8	0.649676
279	55	11	37	8	0.649676
280	55	12	36	8	0.630996
281	56	10	38	7	0.686715
282	56	9	39	7	0.705365
283	56	9	39	7	0.705365
284	56	11	37	7	0.668172
285	56	12	36	7	0.649722
286	56	12	36	7	0.649722
287	56	12	36	7	0.649722
288	56	12	36	7	0.649722
289	55	12	36	8	0.630996
290	55	12	36	8	0.630996
291	55	12	36	8	0.630996
292	55	12	36	8	0.630996
293	55	12	36	8	0.630996
294	55	12	36	8	0.630996
295	55	12	36	8	0.630996
296	56	12	36	7	0.649722
297	56	12	36	7	0.649722
298	56	12	36	7	0.649722
299	56	13	35	7	0.631349
300	56	13	35	7	0.631349
301	56	13	35	7	0.631349
302	56	13	35	7	0.631349
303	56	13	35	7	0.631349
304	56	13	35	7	0.631349
305	56	13	35	7	0.631349
306	56	13	35	7	0.631349
307	56	13	35	7	0.631349
308	56	13	35	7	0.631349
309	56	13	35	7	0.631349
310	56	13	35	7	0.631349
311	56	13	35	7	0.631349
312	56	13	35	7	0.631349
313	56	13	35	7	0.631349
314	56	13	35	7	0.631349
315	56	13	35	7	0.631349
316	56	13	35	7	0.631349
317	56	13	35	7	0.631349
318	56	13	35	7	0.631349
319	56	13	35	7	0.631349
320	56	13	35	7	0.631349
321	56	13	35	7	0.631349
322	56	13	35	7	0.631349
323	56	13	35	7	0.631349
324	56	13	35	7	0.631349
325	56	13	35	7	0.631349
326	56	13	35	7	0.631349
327	56	13	35	7	0.631349
328	56	13	35	7	0.631349
329	56	13	35	7	0.631349
330	56	13	35	7	0.631349
331	56	13	35	7	0.631349
332	56	14	34	7	0.613036
333	56	14	34	7	0.613036
334	56	14	34	7	0.613036
335	56	14	34	7	0.613036
336	56	14	34	7	0.613036
337	56	14	34	7	0.613036
338	56	14	34	7	0.613036
339	56	14	34	7	0.613036
340	56	14	34	7	0.613036
341	56	14	34	7	0.613036
342	56	14	34	7	0.613036
343	56	14	34	7	0.613036
344	56	14	34	7	0.613036
345	57	15	33	6	0.614619
346	57	15	33	6	0.614619
347	57	15	33	6	0.614619
348	57	15	33	6	0.614619
349	57	15	33	6	0.614619
350	57	15	33	6	0.614619
351	57	15	33	6	0.614619
352	57	15	33	6	0.614619
353	57	15	33	6	0.614619
354	57	15	33	6	0.614619
355	57	15	33	6	0.614619
356	57	15	33	6	0.614619
357	57	15	33	6	0.614619
358	57	16	32	6	0.596622
359	57	16	32	6	0.596622
360	57	16	32	6	0.596622
361	57	16	32	6	0.596622
362	57	16	32	6	0.596622
363	57	16	32	6	0.596622
364	57	16	32	6	0.596622
365	57	16	32	6	0.596622
366	57	16	32	6	0.596622
367	57	16	32	6	0.596622
368	57	15	33	6	0.614619
369	57	15	33	6	0.614619
370	57	15	33	6	0.614619
371	57	14	34	6	0.632644
372	57	14	34	6	0.632644
373	57	14	34	6	0.632644
374	57	14	34	6	0.632644
375	57	14	34	6	0.632644
376	57	14	34	6	0.632644
377	57	14	34	6	0.632644
378	57	14	34	6	0.632644
379	57	15	33	6	0.614619
380	57	15	33	6	0.614619
381	57	15	33	6	0.614619
382	57	15	33	6	0.614619
383	57	15	33	6	0.614619
384	57	15	33	6	0.614619
385	57	15	33	6	0.614619
386	57	15	33	6	0.614619
387	57	15	33	6	0.614619
388	56	14	34	7	0.613036
389	56	14	34	7	0.613036
390	56	14	34	7	0.613036
391	56	14	34	7	0.613036
392	56	14	34	7	0.613036
393	56	14	34	7	0.613036
394	56	14	34	7	0.613036
395	56	14	34	7	0.613036
396	56	14	34	7	0.613036
397	56	14	34	7	0.613036
398	56	14	34	7	0.613036
399	56	14	34	7	0.613036
400	56	14	34	7	0.613036
401	56	14	34	7	0.613036
402	56	14	34	7	0.613036
403	57	14	34	6	0.632644
404	57	14	34	6	0.632644
405	57	14	34	6	0.632644
406	57	14	34	6	0.632644
407	57	14	34	6	0.632644
408	57	14	34	6	0.632644
409	57	14	34	6	0.632644
410	57	14	34	6	0.632644
411	57	14	34	6	0.632644
412	57	13	35	6	0.650714
413	57	13	35	6	0.650714
414	57	13	35	6	0.650714
415	56	13	35	7	0.631349
416	56	13	35	7	0.631349
417	56	13	35	7	0.631349
418	56	13	35	7	0.631349
419	57	13	35	6	0.650714
420	57	13	35	6	0.650714
421	57	13	35	6	0.650714
422	57	13	35	6	0.650714
423	55	13	35	8	0.612393
424	55	13	35	8	0.612393
425	56	13	35	7	0.631349
426	56	13	35	7	0.631349
427	56	13	35	7	0.631349
428	56	13	35	7	0.631349
429	56	13	35	7	0.631349
430	55	13	35	8	0.612393
431	55	13	35	8	0.612393
432	55	13	35	8	0.612393
433	55	13	35	8	0.612393
434	55	14	34	8	0.593853
435	55	14	34	8	0.593853
436	55	14	34	8	0.593853
437	55	15	33	8	0.575358
438	55	15	33	8	0.575358
439	55	15	33	8	0.575358
440	55	15	33	8	0.575358
441	55	15	33	8	0.575358
442	55	15	33	8	0.575358
443	55	15	33	8	0.575358
444	55	15	33	8	0.575358
445	55	15	33	8	0.575358
446	55	15	33	8	0.575358
447	55	15	33	8	0.575358
448	55	16	32	8	0.556891
449	55	16	32	8	0.556891
450	55	15	33	8	0.575358
451	55	15	33	8	0.575358
452	55	15	33	8	0.575358
453	55	16	32	8	0.556891
454	55	16	32	8	0.556891
455	55	16	32	8	0.556891
456	55	16	32	8	0.556891
457	55	14	34	8	0.593853
458	55	14	34	8	0.593853
459	55	14	34	8	0.593853
460	54	14	34	9	0.575064
461	54	14	34	9	0.575064
462	54	14	34	9	0.575064
463	54	14	34	9	0.575064
464	54	14	34	9	0.575064
465	54	14	34	9	0.575064
466	54	14	34	9	0.575064
467	54	14	34	9	0.575064
468	54	14	34	9	0.575064
469	54	14	34	9	0.575064
470	54	14	34	9	0.575064
471	54	14	34	9	0.575064
472	55	14	34	8	0.593853
473	57	14	34	6	0.632644
474	57	14	34	6	0.632644
475	57	14	34	6	0.632644
476	57	14	34	6	0.632644
477	57	14	34	6	0.632644
478	57	14	34	6	0.632644
479	57	14	34	6	0.632644
480	56	14	34	7	0.613036
481	56	14	34	7	0.613036
482	55	14	34	8	0.593853
483	57	14	34	6	0.632644
484	57	14	34	6	0.632644
485	57	14	34	6	0.632644
486	57	14	34	6	0.632644
487	57	14	34	6	0.632644
488	57	14	34	6	0.632644
489	57	14	34	6	0.632644
490	57	14	34	6	0.632644
491	57	13	35	6	0.650714
492	57	13	35	6	0.650714
493	57	13	35	6	0.650714
494	56	13	35	7	0.631349
495	56	13	35	7	0.631349
496	56	13	35	7	0.631349
497	55	13	35	8	0.612393
498	55	12	36	8	0.630996
499	55	12	36	8	0.630996
500	55	12	36	8	0.630996
501	55	12	36	8	0.630996
502	55	12	36	8	0.630996
503	55	12	36	8	0.630996
504	55	12	36	8	0.630996
505	55	12	36	8	0.630996
506	54	12	36	9	0.612637
507	54	12	36	9	0.612637
508	54	12	36	9	0.612637
509	54	12	36	9	0.612637
510	54	13	35	9	0.593819
511	54	13	35	9	0.593819
512	54	13	35	9	0.593819
513	54	14	34	9	0.575064
514	54	14	34	9	0.575064
515	54	14	34	9	0.575064
516	54	14	34	9	0.575064
517	54	14	34	9	0.575064
518	54	15	33	9	0.556357
519	54	15	33	9	0.556357
520	54	14	34	9	0.575064
521	54	14	34	9	0.575064
522	54	14	34	9	0.575064
523	54	14	34	9	0.575064
524	54	14	34	9	0.575064
525	54	14	34	9	0.575064
526	54	14	34	9	0.575064
527	54	14	34	9	0.575064
528	54	14	34	9	0.575064
529	54	14	34	9	0.575064
530	54	14	34	9	0.575064
531	54	14	34	9	0.575064
532	54	15	33	9	0.556357
533	54	15	33	9	0.556357
534	54	15	33	9	0.556357
535	54	15	33	9	0.556357
536	54	15	33	9	0.556357
537	54	15	33	9	0.556357
538	54	15	33	9	0.556357
539	53	15	33	10	0.537736
540	53	15	33	10	0.537736
541	53	15	33	10	0.537736
542	53	15	33	10	0.537736
543	53	15	33	10	0.537736
544	53	15	33	10	0.537736
545	53	15	33	10	0.537736
546	53	15	33	10	0.537736
547	54	15	33	9	0.556357
548	55	15	33	8	0.575358
549	55	16	32	8	0.556891
550	55	16	32	8	0.556891
551	55	16	32	8	0.556891
552	54	16	32	9	0.537679
553	55	15	33	8	0.575358
554	55	15	33	8	0.575358
555	55	15	33	8	0.575358
556	55	15	33	8	0.575358
557	55	16	32	8	0.556891
558	55	16	32	8	0.556891
559	54	15	33	9	0.556357
560	54	15	33	9	0.556357
561	54	14	34	9	0.575064
562	55	14	34	8	0.593853
563	55	14	34	8	0.593853
564	55	14	34	8	0.593853
565	56	14	34	7	0.613036
566	56	14	34	7	0.613036
567	56	14	34	7	0.613036
568	56	14	34	7	0.613036
569	56	14	34	7	0.613036
570	56	14	34	7	0.613036
571	55	13	35	8	0.612393
572	55	13	35	8	0.612393
573	56	13	35	7	0.631349
574	56	13	35	7	0.631349
575	58	13	35	5	0.670521
576	58	13	35	5	0.670521
577	58	13	35	5	0.670521
578	57	13	35	6	0.650714
579	55	13	35	8	0.612393
580	55	13	35	8	0.612393
581	55	13	35	8	0.612393
582	55	13	35	8	0.612393
583	55	13	35	8	0.612393
584	55	13	35	8	0.612393
585	55	13	35	8	0.612393
586	55	13	35	8	0.612393
587	55	13	35	8	0.612393
588	55	14	34	8	0.593853
589	55	14	34	8	0.593853
590	55	14	34	8	0.593853
591	55	14	34	8	0.593853
592	55	14	34	8	0.593853
593	55	14	34	8	0.593853
594	55	14	34	8	0.593853
595	55	13	35	8	0.612393
596	55	13	35	8	0.612393
597	55	13	35	8	0.612393
598	55	13	35	8	0.612393
599	55	14	34	8	0.593853
600	55	14	34	8	0.593853
601	55	14	34	8	0.593853
602	55	15	33	8	0.575358
603	55	15	33	8	0.575358
604	55	15	33	8	0.575358
605	55	15	33	8	0.575358
606	55	15	33	8	0.575358
607	56	15	33	7	0.594768
608	56	14	34	7	0.613036
609	56	14	34	7	0.613036
610	56	14	34	7	0.613036
611	56	14	34	7	0.613036
612	56	14	34	7	0.613036
613	56	14	34	7	0.613036
614	56	14	34	7	0.613036
615	56	14	34	7	0.613036
616	56	14	34	7	0.613036
617	56	14	34	7	0.613036
618	56	14	34	7	0.613036
619	56	14	34	7	0.613036
620	56	14	34	7	0.613036
621	56	14	34	7	0.613036
622	56	14	34	7	0.613036
623	56	14	34	7	0.613036
624	56	14	34	7	0.613036
625	56	14	34	7	0.613036
626	55	14	34	8	0.593853
627	55	14	34	8	0.593853
628	55	14	34	8	0.593853
629	55	14	34	8	0.593853
630	55	14	34	8	0.593853
631	55	14	34	8	0.593853
632	55	14	34	8	0.593853
633	55	14	34	8	0.593853
634	55	14	34	8	0.593853
635	55	14	34	8	0.593853
636	55	14	34	8	0.593853
637	55	14	34	8	0.593853
638	55	14	34	8	0.593853
639	54	14	34	9	0.575064
640	54	14	34	9	0.575064
641	54	14	34	9	0.575064
642	54	14	34	9	0.575064
643	54	14	34	9	0.575064
644	54	14	34	9	0.575064
645	54	14	34	9	0.575064
646	54	14	34	9	0.575064
647	54	14	34	9	0.575064
648	54	14	34	9	0.575064
649	54	14	34	9	0.575064
650	54	14	34	9	0.575064
651	54	14	34	9	0.575064
652	54	14	34	9	0.575064
653	54	14	34	9	0.575064
654	54	14	34	9	0.575064
655	54	14	34	9	0.575064
656	54	14	34	9	0.575064
657	54	14	34	9	0.575064
658	54	14	34	9	0.575064
659	54	14	34	9	0.575064
660	54	14	34	9	0.575064
661	54	14	34	9	0.575064
662	54	14	34	9	0.575064
663	54	14	34	9	0.575064
664	54	14	34	9	0.575064
665	54	14	34	9	0.575064
666	54	14	34	9	0.575064
667	54	14	34	9	0.575064
668	54	14	34	9	0.575064
669	54	14	34	9	0.575064
670	54	14	34	9	0.575064
671	54	14	34	9	0.575064
672	54	14	34	9	0.575064
673	54	14	34	9	0.575064
674	54	14	34	9	0.575064
675	54	14	34	9	0.575064
676	54	14	34	9	0.575064
677	54	14	34	9	0.575064
678	54	14	34	9	0.575064
679	54	14	34	9	0.575064
680	54	14	34	9	0.575064
681	54	14	34	9	0.575064
682	54	14	34	9	0.575064
683	54	14	34	9	0.575064
684	54	14	34	9	0.575064
685	54	14	34	9	0.575064
686	54	14	34	9	0.575064
687	54	14	34	9	0.575064
688	54	14	34	9	0.575064
689	54	14	34	9	0.575064
690	54	14	34	9	0.575064
691	54	14	34	9	0.575064
692	54	14	34	9	0.575064
693	54	14	34	9	0.575064
694	54	14	34	9	0.575064
695	54	14	34	9	0.575064
696	54	14	34	9	0.575064
697	54	14	34	9	0.575064
698	54	14	34	9	0.575064
699	54	14	34	9	0.575064
700	54	14	34	9	0.575064
701	54	14	34	9	0.575064
702	53	14	34	10	0.556643
703	53	14	34	10	0.556643
704	53	15	33	10	0.537736
705	53	15	33	10	0.537736
706	53	15	33	10	0.537736
707	53	15	33	10	0.537736
708	53	15	33	10	0.537736
709	53	15	33	10	0.537736
710	53	15	33	10	0.537736
711	53	15	33	10	0.537736
712	53	15	33	10	0.537736
713	53	15	33	10	0.537736
714	53	15	33	10	0.537736
715	53	15	33	10	0.537736
716	53	15	33	10	0.537736
717	53	15	33	10	0.537736
718	53	15	33	10	0.537736
719	53	15	33	10	0.537736
720	53	15	33	10	0.537736
721	53	15	33	10	0.537736
722	53	15	33	10	0.537736
723	53	15	33	10	0.537736
724	53	15	33	10	0.537736
725	53	15	33	10	0.537736
726	53	15	33	10	0.537736
727	53	15	33	10	0.537736
728	53	15	33	10	0.537736
729	53	15	33	10	0.537736
730	53	15	33	10	0.537736
731	53	15	33	10	0.537736
732	53	15	33	10	0.537736
733	53	15	33	10	0.537736
734	53	15	33	10	0.537736
735	53	15	33	10	0.537736
736	53	15	33	10	0.537736
737	53	15	33	10	0.537736
738	53	15	33	10	0.537736
739	53	15	33	10	0.537736
740	53	15	33	10	0.537736
741	53	15	33	10	0.537736
742	53	15	33	10	0.537736
743	53	15	33	10	0.537736
744	53	15	33	10	0.537736
745	53	15	33	10	0.537736
746	53	15	33	10	0.537736
747	53	15	33	10	0.537736
748	53	15	33	10	0.537736
749	53	15	33	10	0.537736
750	53	15	33	10	0.537736
751	53	15	33	10	0.537736
752	53	15	33	10	0.537736
753	53	15	33	10	0.537736
754	53	15	33	10	0.537736
755	53	15	33	10	0.537736
756	53	15	33	10	0.537736
757	53	15	33	10	0.537736
758	53	15	33	10	0.537736
759	53	15	33	10	0.537736
760	53	15	33	10	0.537736
761	53	15	33	10	0.537736
762	53	15	33	10	0.537736
763	53	15	33	10	0.537736
764	53	15	33	10	0.537736
765	53	15	33	10	0.537736
766	53	15	33	10	0.537736
767	53	15	33	10	0.537736
768	53	15	33	10	0.537736
769	53	15	33	10	0.537736
770	53	15	33	10	0.537736
771	53	15	33	10	0.537736
772	53	15	33	10	0.537736
773	53	15	33	10	0.537736
774	53	15	33	10	0.537736
775	53	15	33	10	0.537736
776	53	15	33	10	0.537736
777	53	15	33	10	0.537736
778	53	15	33	10	0.537736
779	53	15	33	10	0.537736
780	53	15	33	10	0.537736
781	53	15	33	10	0.537736
782	53	15	33	10	0.537736
783	53	15	33	10	0.537736
784	53	15	33	10	0.537736
785	53	15	33	10	0.537736
786	53	16	32	10	0.518861
787	53	16	32	10	0.518861
788	53	16	32	10	0.518861
789	53	16	32	10	0.518861
790	53	16	32	10	0.518861
791	53	16	32	10	0.518861
792	52	16	32	11	0.500407
793	52	16	32	11	0.500407
794	52	16	32	11	0.500407
795	52	16	32	11	0.500407
796	52	17	31	11	0.481365
797	52	17	31	11	0.481365
798	52	17	31	11	0.481365
799	52	17	31	11	0.481365
800	52	17	31	11	0.481365
801	52	17	31	11	0.481365
802	52	17	31	11	0.481365
803	52	16	32	11	0.500407
804	52	16	32	11	0.500407
805	52	16	32	11	0.500407
806	52	16	32	11	0.500407
807	53	16	32	10	0.518861
808	53	16	32	10	0.518861
809	53	16	32	10	0.518861
810	53	16	32	10	0.518861
811	53	16	32	10	0.518861
812	52	16	32	11	0.500407
813	52	16	32	11	0.500407
814	52	16	32	11	0.500407
815	52	16	32	11	0.500407
816	52	16	32	11	0.500407
817	52	16	32	11	0.500407
818	52	16	32	11	0.500407
819	52	16	32	11	0.500407
820	52	16	32	11	0.500407
821	51	16	32	12	0.48229
822	51	17	31	12	0.463078
823	51	17	31	12	0.463078
824	51	17	31	12	0.463078
825	51	17	31	12	0.463078
826	51	17	31	12	0.463078
827	52	17	31	11	0.481365
828	52	16	32	11	0.500407
829	52	16	32	11	0.500407
830	53	16	32	10	0.518861
831	53	16	32	10	0.518861
832	53	16	32	10	0.518861
833	53	16	32	10	0.518861
834	53	15	33	10	0.537736
835	53	15	33	10	0.537736
836	53	15	33	10	0.537736
837	53	15	33	10	0.537736
838	53	15	33	10	0.537736
839	53	15	33	10	0.537736
840	53	15	33	10	0.537736
841	53	15	33	10	0.537736
842	53	15	33	10	0.537736
843	53	15	33	10	0.537736
844	53	15	33	10	0.537736
845	53	15	33	10	0.537736
846	52	15	33	11	0.519466
847	52	15	33	11	0.519466
848	53	15	33	10	0.537736
849	53	15	33	10	0.537736
850	52	14	34	11	0.53856
851	52	14	34	11	0.53856
852	52	14	34	11	0.53856
853	52	14	34	11	0.53856
854	52	14	34	11	0.53856
855	52	14	34	11	0.53856
856	52	14	34	11	0.53856
857	52	15	33	11	0.519466
858	52	15	33	11	0.519466
859	52	15	33	11	0.519466
860	52	15	33	11	0.519466
861	53	15	33	10	0.537736
862	53	15	33	10	0.537736
863	53	14	34	10	0.556643
864	53	14	34	10	0.556643
865	52	14	34	11	0.53856
866	52	14	34	11	0.53856
867	52	14	34	11	0.53856
868	52	14	34	11	0.53856
869	52	15	33	11	0.519466
870	52	15	33	11	0.519466
871	52	15	33	11	0.519466
872	52	15	33	11	0.519466
873	52	15	33	11	0.519466
874	52	15	33	11	0.519466
875	52	15	33	11	0.519466
876	52	15	33	11	0.519466
877	52	15	33	11	0.519466
878	52	15	33	11	0.519466
879	52	15	33	11	0.519466
880	52	15	33	11	0.519466
881	52	15	33	11	0.519466
882	52	15	33	11	0.519466
883	52	15	33	11	0.519466
884	52	15	33	11	0.519466
885	52	15	33	11	0.519466
886	52	15	33	11	0.519466
887	52	16	32	11	0.500407
888	52	15	33	11	0.519466
889	52	15	33	11	0.519466
890	52	15	33	11	0.519466
891	52	16	32	11	0.500407
892	52	16	32	11	0.500407
893	52	16	32	11	0.500407
894	52	16	32	11	0.500407
895	52	16	32	11	0.500407
896	52	16	32	11	0.500407
897	52	16	32	11	0.500407
898	52	16	32	11	0.500407
899	52	16	32	11	0.500407
900	52	16	32	11	0.500407
901	52	16	32	11	0.500407
902	52	16	32	11	0.500407
903	52	16	32	11	0.500407
904	52	16	32	11	0.500407
905	52	16	32	11	0.500407
906	51	16	32	12	0.48229
907	51	16	32	12	0.48229
908	51	16	32	12	0.48229
909	51	16	32	12	0.48229
910	51	16	32	12	0.48229
911	51	16	32	12	0.48229
912	51	16	32	12	0.48229
913	51	16	32	12	0.48229
914	51	16	32	12	0.48229
915	51	16	32	12	0.48229
916	51	16	32	12	0.48229
917	51	16	32	12	0.48229
918	51	15	33	12	0.501522
919	51	15	33	12	0.501522
920	51	15	33	12	0.501522
921	51	15	33	12	0.501522
922	51	15	33	12	0.501522
923	51	15	33	12	0.501522
924	51	15	33	12	0.501522
925	51	15	33	12	0.501522
926	51	15	33	12	0.501522
927	51	15	33	12	0.501522
928	51	15	33	12	0.501522
929	51	15	33	12	0.501522
930	51	15	33	12	0.501522
931	51	15	33	12	0.501522
932	51	15	33	12	0.501522
933	52	18	30	11	0.462323
934	52	18	30	11	0.462323
935	52	18	30	11	0.462323
936	52	18	30	11	0.462323
937	52	18	30	11	0.462323
938	52	19	29	11	0.443261
939	52	19	29	11	0.443261
940	52	19	29	11	0.443261
941	52	19	29	11	0.443261
942	52	18	30	11	0.462323
943	52	18	30	11	0.462323
944	52	18	30	11	0.462323
945	52	18	30	11	0.462323
946	52	18	30	11	0.462323
947	52	18	30	11	0.462323
948	52	18	30	11	0.462323
949	52	18	30	11	0.462323
950	52	18	30	11	0.462323
951	52	18	30	11	0.462323
952	52	18	30	11	0.462323
953	52	18	30	11	0.462323
954	52	18	30	11	0.462323
955	52	18	30	11	0.462323
956	52	18	30	11	0.462323
957	52	18	30	11	0.462323
958	52	18	30	11	0.462323
959	52	18	30	11	0.462323
960	52	18	30	11	0.462323
961	52	18	30	11	0.462323
962	52	18	30	11	0.462323
963	52	18	30	11	0.462323
964	52	17	31	11	0.481365
965	52	17	31	11	0.481365
966	52	17	31	11	0.481365
967	52	17	31	11	0.481365
968	52	17	31	11	0.481365
969	52	17	31	11	0.481365
970	52	17	31	11	0.481365
971	52	17	31	11	0.481365
972	51	17	31	12	0.463078
973	51	17	31	12	0.463078
974	51	17	31	12	0.463078
975	51	17	31	12	0.463078
976	51	17	31	12	0.463078
977	51	17	31	12	0.463078
978	51	17	31	12	0.463078
979	51	17	31	12	0.463078
980	51	17	31	12	0.463078
981	51	17	31	12	0.463078
982	51	17	31	12	0.463078
983	51	17	31	12	0.463078
984	51	17	31	12	0.463078
985	51	17	31	12	0.463078
986	51	17	31	12	0.463078
987	51	17	31	12	0.463078
988	51	17	31	12	0.463078
989	51	17	31	12	0.463078
990	51	17	31	12	0.463078
991	51	17	31	12	0.463078
992	51	17	31	12	0.463078
993	51	17	31	12	0.463078
994	51	17	31	12	0.463078
995	51	17	31	12	0.463078
996	51	17	31	12	0.463078
997	51	17	31	12	0.463078
998	51	17	31	12	0.463078
999	51	17	31	12	0.463078
1000	51	17	31	12	0.463078
