# Supplementary material for: Predicting Transcriptional Activity of Multiple Site p53 Mutants Based on Hybrid Properties
Source: PLoS One. 2011 Aug 8;6(8):e22940. doi: 10.1371/journal.pone.0022940 (PMC3152557; doi:10.1371/journal.pone.0022940)
Supplement: Table S4 — The IFS results for four-site p53 mutants. (XLS) [file pone.0022940.s004.xls]

## Sheet: TableS4
Table S4 - The IFS results for four-site p53 mutants
Number of features	TP	FP	TN	FN	MCC
1	6	16	8	1	0.175454
2	2	3	21	5	0.1827
3	5	2	22	2	0.630952
4	5	1	23	2	0.711833
5	5	1	23	2	0.711833
6	6	1	23	1	0.815476
7	5	0	24	2	0.811998
8	4	1	23	3	0.602232
9	3	0	24	4	0.606092
10	4	0	24	3	0.712697
11	3	0	24	4	0.606092
12	4	1	23	3	0.602232
13	4	2	22	3	0.516551
14	4	2	22	3	0.516551
15	4	1	23	3	0.602232
16	4	1	23	3	0.602232
17	4	2	22	3	0.516551
18	4	1	23	3	0.602232
19	4	1	23	3	0.602232
20	4	1	23	3	0.602232
21	4	2	22	3	0.516551
22	5	2	22	2	0.630952
23	5	2	22	2	0.630952
24	5	0	24	2	0.811998
25	6	0	24	1	0.907115
26	5	0	24	2	0.811998
27	4	0	24	3	0.712697
28	4	0	24	3	0.712697
29	4	0	24	3	0.712697
30	4	0	24	3	0.712697
31	4	0	24	3	0.712697
32	4	0	24	3	0.712697
33	4	0	24	3	0.712697
34	4	0	24	3	0.712697
35	4	0	24	3	0.712697
36	4	0	24	3	0.712697
37	4	0	24	3	0.712697
38	4	0	24	3	0.712697
39	4	0	24	3	0.712697
40	4	0	24	3	0.712697
41	4	0	24	3	0.712697
42	4	0	24	3	0.712697
43	5	0	24	2	0.811998
44	5	0	24	2	0.811998
45	5	0	24	2	0.811998
46	5	0	24	2	0.811998
47	5	0	24	2	0.811998
48	5	0	24	2	0.811998
49	5	0	24	2	0.811998
50	5	0	24	2	0.811998
51	5	0	24	2	0.811998
52	5	0	24	2	0.811998
53	4	0	24	3	0.712697
54	4	0	24	3	0.712697
55	4	0	24	3	0.712697
56	4	0	24	3	0.712697
57	4	0	24	3	0.712697
58	4	0	24	3	0.712697
59	4	0	24	3	0.712697
60	4	0	24	3	0.712697
61	4	0	24	3	0.712697
62	4	0	24	3	0.712697
63	4	0	24	3	0.712697
64	4	0	24	3	0.712697
65	4	0	24	3	0.712697
66	4	0	24	3	0.712697
67	4	0	24	3	0.712697
68	4	0	24	3	0.712697
69	4	0	24	3	0.712697
70	4	0	24	3	0.712697
71	4	0	24	3	0.712697
72	4	0	24	3	0.712697
73	4	0	24	3	0.712697
74	4	0	24	3	0.712697
75	4	0	24	3	0.712697
76	4	0	24	3	0.712697
77	4	0	24	3	0.712697
78	4	0	24	3	0.712697
79	4	0	24	3	0.712697
80	4	1	23	3	0.602232
81	4	1	23	3	0.602232
82	4	1	23	3	0.602232
83	4	1	23	3	0.602232
84	4	1	23	3	0.602232
85	4	1	23	3	0.602232
86	4	1	23	3	0.602232
87	4	1	23	3	0.602232
88	4	1	23	3	0.602232
89	4	1	23	3	0.602232
90	4	1	23	3	0.602232
91	4	2	22	3	0.516551
92	4	2	22	3	0.516551
93	4	2	22	3	0.516551
94	4	1	23	3	0.602232
95	4	1	23	3	0.602232
96	4	1	23	3	0.602232
97	4	1	23	3	0.602232
98	4	1	23	3	0.602232
99	4	1	23	3	0.602232
100	4	1	23	3	0.602232
101	4	1	23	3	0.602232
102	4	1	23	3	0.602232
103	4	0	24	3	0.712697
104	4	0	24	3	0.712697
105	4	0	24	3	0.712697
106	4	1	23	3	0.602232
107	4	1	23	3	0.602232
108	4	0	24	3	0.712697
109	5	0	24	2	0.811998
110	5	0	24	2	0.811998
111	5	0	24	2	0.811998
112	5	0	24	2	0.811998
113	5	0	24	2	0.811998
114	5	0	24	2	0.811998
115	5	0	24	2	0.811998
116	5	0	24	2	0.811998
117	5	0	24	2	0.811998
118	5	0	24	2	0.811998
119	5	0	24	2	0.811998
120	5	0	24	2	0.811998
121	5	0	24	2	0.811998
122	5	0	24	2	0.811998
123	5	0	24	2	0.811998
124	5	0	24	2	0.811998
125	5	0	24	2	0.811998
126	5	0	24	2	0.811998
127	5	0	24	2	0.811998
128	5	0	24	2	0.811998
129	5	0	24	2	0.811998
130	5	0	24	2	0.811998
131	5	0	24	2	0.811998
132	5	0	24	2	0.811998
133	5	0	24	2	0.811998
134	5	0	24	2	0.811998
135	5	0	24	2	0.811998
136	5	0	24	2	0.811998
137	5	0	24	2	0.811998
138	5	0	24	2	0.811998
139	5	0	24	2	0.811998
140	5	0	24	2	0.811998
141	5	0	24	2	0.811998
142	5	0	24	2	0.811998
143	5	0	24	2	0.811998
144	5	0	24	2	0.811998
145	5	0	24	2	0.811998
146	5	0	24	2	0.811998
147	5	0	24	2	0.811998
148	5	0	24	2	0.811998
149	5	0	24	2	0.811998
150	5	1	23	2	0.711833
151	5	0	24	2	0.811998
152	5	0	24	2	0.811998
153	5	0	24	2	0.811998
154	5	0	24	2	0.811998
155	5	0	24	2	0.811998
156	5	0	24	2	0.811998
157	5	0	24	2	0.811998
158	5	0	24	2	0.811998
159	5	0	24	2	0.811998
160	5	0	24	2	0.811998
161	5	1	23	2	0.711833
162	5	1	23	2	0.711833
163	5	1	23	2	0.711833
164	5	1	23	2	0.711833
165	5	1	23	2	0.711833
166	5	1	23	2	0.711833
167	5	1	23	2	0.711833
168	5	1	23	2	0.711833
169	5	1	23	2	0.711833
170	4	1	23	3	0.602232
171	5	1	23	2	0.711833
172	5	1	23	2	0.711833
173	5	1	23	2	0.711833
174	5	1	23	2	0.711833
175	5	1	23	2	0.711833
176	5	1	23	2	0.711833
177	5	1	23	2	0.711833
178	4	1	23	3	0.602232
179	4	1	23	3	0.602232
180	4	1	23	3	0.602232
181	4	1	23	3	0.602232
182	4	1	23	3	0.602232
183	4	1	23	3	0.602232
184	4	1	23	3	0.602232
185	4	1	23	3	0.602232
186	4	1	23	3	0.602232
187	4	1	23	3	0.602232
188	4	1	23	3	0.602232
189	4	1	23	3	0.602232
190	4	1	23	3	0.602232
191	4	1	23	3	0.602232
192	4	1	23	3	0.602232
193	4	1	23	3	0.602232
194	4	1	23	3	0.602232
195	4	1	23	3	0.602232
196	4	1	23	3	0.602232
197	4	1	23	3	0.602232
198	4	1	23	3	0.602232
199	4	1	23	3	0.602232
200	5	1	23	2	0.711833
201	5	1	23	2	0.711833
202	5	1	23	2	0.711833
203	5	1	23	2	0.711833
204	5	1	23	2	0.711833
205	5	1	23	2	0.711833
206	5	1	23	2	0.711833
207	5	1	23	2	0.711833
208	5	1	23	2	0.711833
209	5	1	23	2	0.711833
210	5	1	23	2	0.711833
211	5	1	23	2	0.711833
212	5	1	23	2	0.711833
213	5	1	23	2	0.711833
214	5	1	23	2	0.711833
215	5	1	23	2	0.711833
216	4	1	23	3	0.602232
217	4	1	23	3	0.602232
218	4	1	23	3	0.602232
219	4	1	23	3	0.602232
220	4	1	23	3	0.602232
221	4	1	23	3	0.602232
222	4	1	23	3	0.602232
223	4	1	23	3	0.602232
224	4	1	23	3	0.602232
225	4	1	23	3	0.602232
226	4	1	23	3	0.602232
227	4	1	23	3	0.602232
228	4	1	23	3	0.602232
229	4	1	23	3	0.602232
230	4	1	23	3	0.602232
231	4	1	23	3	0.602232
232	4	1	23	3	0.602232
233	4	1	23	3	0.602232
234	4	1	23	3	0.602232
235	4	1	23	3	0.602232
236	4	1	23	3	0.602232
237	4	1	23	3	0.602232
238	4	1	23	3	0.602232
239	4	1	23	3	0.602232
240	4	1	23	3	0.602232
241	4	1	23	3	0.602232
242	4	1	23	3	0.602232
243	4	1	23	3	0.602232
244	3	1	23	4	0.482555
245	3	1	23	4	0.482555
246	3	1	23	4	0.482555
247	3	1	23	4	0.482555
248	3	1	23	4	0.482555
249	3	1	23	4	0.482555
250	3	1	23	4	0.482555
251	3	1	23	4	0.482555
252	3	1	23	4	0.482555
253	3	1	23	4	0.482555
254	3	1	23	4	0.482555
255	3	1	23	4	0.482555
256	3	1	23	4	0.482555
257	3	1	23	4	0.482555
258	3	1	23	4	0.482555
259	3	1	23	4	0.482555
260	3	1	23	4	0.482555
261	3	1	23	4	0.482555
262	3	1	23	4	0.482555
263	3	1	23	4	0.482555
264	4	1	23	3	0.602232
265	4	1	23	3	0.602232
266	4	1	23	3	0.602232
267	4	1	23	3	0.602232
268	3	1	23	4	0.482555
269	3	1	23	4	0.482555
270	3	1	23	4	0.482555
271	3	1	23	4	0.482555
272	3	1	23	4	0.482555
273	4	1	23	3	0.602232
274	4	1	23	3	0.602232
275	4	1	23	3	0.602232
276	3	1	23	4	0.482555
277	4	1	23	3	0.602232
278	3	1	23	4	0.482555
279	3	1	23	4	0.482555
280	3	1	23	4	0.482555
281	3	1	23	4	0.482555
282	4	1	23	3	0.602232
283	3	1	23	4	0.482555
284	3	1	23	4	0.482555
285	3	1	23	4	0.482555
286	3	1	23	4	0.482555
287	3	1	23	4	0.482555
288	3	1	23	4	0.482555
289	3	1	23	4	0.482555
290	3	1	23	4	0.482555
291	3	1	23	4	0.482555
292	3	1	23	4	0.482555
293	4	1	23	3	0.602232
294	4	1	23	3	0.602232
295	4	1	23	3	0.602232
296	4	1	23	3	0.602232
297	4	1	23	3	0.602232
298	4	1	23	3	0.602232
299	4	1	23	3	0.602232
300	4	1	23	3	0.602232
301	4	1	23	3	0.602232
302	4	1	23	3	0.602232
303	4	1	23	3	0.602232
304	4	1	23	3	0.602232
305	4	1	23	3	0.602232
306	4	1	23	3	0.602232
307	4	1	23	3	0.602232
308	4	1	23	3	0.602232
309	4	1	23	3	0.602232
310	4	1	23	3	0.602232
311	4	1	23	3	0.602232
312	4	1	23	3	0.602232
313	4	1	23	3	0.602232
314	4	1	23	3	0.602232
315	4	1	23	3	0.602232
316	4	1	23	3	0.602232
317	4	1	23	3	0.602232
318	4	1	23	3	0.602232
319	4	1	23	3	0.602232
320	4	1	23	3	0.602232
321	4	1	23	3	0.602232
322	4	1	23	3	0.602232
323	4	1	23	3	0.602232
324	4	1	23	3	0.602232
325	4	1	23	3	0.602232
326	4	1	23	3	0.602232
327	4	1	23	3	0.602232
328	4	1	23	3	0.602232
329	4	1	23	3	0.602232
330	4	1	23	3	0.602232
331	4	1	23	3	0.602232
332	4	1	23	3	0.602232
333	4	1	23	3	0.602232
334	4	1	23	3	0.602232
335	4	1	23	3	0.602232
336	4	1	23	3	0.602232
337	4	1	23	3	0.602232
338	4	1	23	3	0.602232
339	4	1	23	3	0.602232
340	4	1	23	3	0.602232
341	4	1	23	3	0.602232
342	4	1	23	3	0.602232
343	4	1	23	3	0.602232
344	4	1	23	3	0.602232
345	4	1	23	3	0.602232
346	4	1	23	3	0.602232
347	4	1	23	3	0.602232
348	4	1	23	3	0.602232
349	4	1	23	3	0.602232
350	4	1	23	3	0.602232
351	4	1	23	3	0.602232
352	4	1	23	3	0.602232
353	4	1	23	3	0.602232
354	4	1	23	3	0.602232
355	4	1	23	3	0.602232
356	4	1	23	3	0.602232
357	4	1	23	3	0.602232
358	4	1	23	3	0.602232
359	4	1	23	3	0.602232
360	4	1	23	3	0.602232
361	4	1	23	3	0.602232
362	4	1	23	3	0.602232
363	4	1	23	3	0.602232
364	4	1	23	3	0.602232
365	4	1	23	3	0.602232
366	4	1	23	3	0.602232
367	4	1	23	3	0.602232
368	4	1	23	3	0.602232
369	4	1	23	3	0.602232
370	4	1	23	3	0.602232
371	4	1	23	3	0.602232
372	4	1	23	3	0.602232
373	4	1	23	3	0.602232
374	4	1	23	3	0.602232
375	4	1	23	3	0.602232
376	4	1	23	3	0.602232
377	4	1	23	3	0.602232
378	4	1	23	3	0.602232
379	4	1	23	3	0.602232
380	4	1	23	3	0.602232
381	4	1	23	3	0.602232
382	4	1	23	3	0.602232
383	4	1	23	3	0.602232
384	4	1	23	3	0.602232
385	4	1	23	3	0.602232
386	4	1	23	3	0.602232
387	4	1	23	3	0.602232
388	4	1	23	3	0.602232
389	4	1	23	3	0.602232
390	4	1	23	3	0.602232
391	4	1	23	3	0.602232
392	4	1	23	3	0.602232
393	4	1	23	3	0.602232
394	4	1	23	3	0.602232
395	4	1	23	3	0.602232
396	4	1	23	3	0.602232
397	4	1	23	3	0.602232
398	4	1	23	3	0.602232
399	4	1	23	3	0.602232
400	4	1	23	3	0.602232
401	4	1	23	3	0.602232
402	4	1	23	3	0.602232
403	4	1	23	3	0.602232
404	4	1	23	3	0.602232
405	4	1	23	3	0.602232
406	4	1	23	3	0.602232
407	4	2	22	3	0.516551
408	4	2	22	3	0.516551
409	4	2	22	3	0.516551
410	4	2	22	3	0.516551
411	4	2	22	3	0.516551
412	4	2	22	3	0.516551
413	4	2	22	3	0.516551
414	4	2	22	3	0.516551
415	4	2	22	3	0.516551
416	4	2	22	3	0.516551
417	4	2	22	3	0.516551
418	4	2	22	3	0.516551
419	4	2	22	3	0.516551
420	4	2	22	3	0.516551
421	4	2	22	3	0.516551
422	4	2	22	3	0.516551
423	4	2	22	3	0.516551
424	4	2	22	3	0.516551
425	4	2	22	3	0.516551
426	4	2	22	3	0.516551
427	4	2	22	3	0.516551
428	4	2	22	3	0.516551
429	4	2	22	3	0.516551
430	4	2	22	3	0.516551
431	4	2	22	3	0.516551
432	4	2	22	3	0.516551
433	4	2	22	3	0.516551
434	4	2	22	3	0.516551
435	4	2	22	3	0.516551
436	4	2	22	3	0.516551
437	4	2	22	3	0.516551
438	4	2	22	3	0.516551
439	4	2	22	3	0.516551
440	4	2	22	3	0.516551
441	4	2	22	3	0.516551
442	4	2	22	3	0.516551
443	4	2	22	3	0.516551
444	4	2	22	3	0.516551
445	4	2	22	3	0.516551
446	4	2	22	3	0.516551
447	4	2	22	3	0.516551
448	4	2	22	3	0.516551
449	4	2	22	3	0.516551
450	4	2	22	3	0.516551
451	4	2	22	3	0.516551
452	4	2	22	3	0.516551
453	4	2	22	3	0.516551
454	4	2	22	3	0.516551
455	4	2	22	3	0.516551
456	4	2	22	3	0.516551
457	4	2	22	3	0.516551
458	4	2	22	3	0.516551
459	4	2	22	3	0.516551
460	3	2	22	4	0.392466
461	3	2	22	4	0.392466
462	3	2	22	4	0.392466
463	4	2	22	3	0.516551
464	3	2	22	4	0.392466
465	3	2	22	4	0.392466
466	3	2	22	4	0.392466
467	3	2	22	4	0.392466
468	3	2	22	4	0.392466
469	3	2	22	4	0.392466
470	3	2	22	4	0.392466
471	4	2	22	3	0.516551
472	4	2	22	3	0.516551
473	4	2	22	3	0.516551
474	4	2	22	3	0.516551
475	3	2	22	4	0.392466
476	3	2	22	4	0.392466
477	4	2	22	3	0.516551
478	4	2	22	3	0.516551
479	4	2	22	3	0.516551
480	4	2	22	3	0.516551
481	4	2	22	3	0.516551
482	4	2	22	3	0.516551
483	4	2	22	3	0.516551
484	3	2	22	4	0.392466
485	3	2	22	4	0.392466
486	3	2	22	4	0.392466
487	3	2	22	4	0.392466
488	3	2	22	4	0.392466
489	3	2	22	4	0.392466
490	3	2	22	4	0.392466
491	3	2	22	4	0.392466
492	3	2	22	4	0.392466
493	3	2	22	4	0.392466
494	4	2	22	3	0.516551
495	4	2	22	3	0.516551
496	4	2	22	3	0.516551
497	4	2	22	3	0.516551
498	4	2	22	3	0.516551
499	4	2	22	3	0.516551
500	3	2	22	4	0.392466
501	4	2	22	3	0.516551
502	4	2	22	3	0.516551
503	3	2	22	4	0.392466
504	3	2	22	4	0.392466
505	4	2	22	3	0.516551
506	4	2	22	3	0.516551
507	4	2	22	3	0.516551
508	4	2	22	3	0.516551
509	4	2	22	3	0.516551
510	4	2	22	3	0.516551
511	4	2	22	3	0.516551
512	4	2	22	3	0.516551
513	4	2	22	3	0.516551
514	4	2	22	3	0.516551
515	4	2	22	3	0.516551
516	4	2	22	3	0.516551
517	4	2	22	3	0.516551
518	4	2	22	3	0.516551
519	4	2	22	3	0.516551
520	3	2	22	4	0.392466
521	4	2	22	3	0.516551
522	4	2	22	3	0.516551
523	4	2	22	3	0.516551
524	4	2	22	3	0.516551
525	4	2	22	3	0.516551
526	3	2	22	4	0.392466
527	3	2	22	4	0.392466
528	3	2	22	4	0.392466
529	3	2	22	4	0.392466
530	3	2	22	4	0.392466
531	3	2	22	4	0.392466
532	3	2	22	4	0.392466
533	3	2	22	4	0.392466
534	3	2	22	4	0.392466
535	3	2	22	4	0.392466
536	3	2	22	4	0.392466
537	3	2	22	4	0.392466
538	3	2	22	4	0.392466
539	3	2	22	4	0.392466
540	3	2	22	4	0.392466
541	3	2	22	4	0.392466
542	3	2	22	4	0.392466
543	3	2	22	4	0.392466
544	3	2	22	4	0.392466
545	3	2	22	4	0.392466
546	3	2	22	4	0.392466
547	3	2	22	4	0.392466
548	3	2	22	4	0.392466
549	3	2	22	4	0.392466
550	3	2	22	4	0.392466
551	3	2	22	4	0.392466
552	3	2	22	4	0.392466
553	3	2	22	4	0.392466
554	3	2	22	4	0.392466
555	3	2	22	4	0.392466
556	3	2	22	4	0.392466
557	3	2	22	4	0.392466
558	3	2	22	4	0.392466
559	3	2	22	4	0.392466
560	3	2	22	4	0.392466
561	3	2	22	4	0.392466
562	3	2	22	4	0.392466
563	3	2	22	4	0.392466
564	3	2	22	4	0.392466
565	3	2	22	4	0.392466
566	3	2	22	4	0.392466
567	3	2	22	4	0.392466
568	3	2	22	4	0.392466
569	3	2	22	4	0.392466
570	3	2	22	4	0.392466
571	3	2	22	4	0.392466
572	3	2	22	4	0.392466
573	3	2	22	4	0.392466
574	3	2	22	4	0.392466
575	3	2	22	4	0.392466
576	3	2	22	4	0.392466
577	3	2	22	4	0.392466
578	3	2	22	4	0.392466
579	3	2	22	4	0.392466
580	3	2	22	4	0.392466
581	3	2	22	4	0.392466
582	3	2	22	4	0.392466
583	3	2	22	4	0.392466
584	3	2	22	4	0.392466
585	3	2	22	4	0.392466
586	3	2	22	4	0.392466
587	3	2	22	4	0.392466
588	3	2	22	4	0.392466
589	3	2	22	4	0.392466
590	3	2	22	4	0.392466
591	3	2	22	4	0.392466
592	3	2	22	4	0.392466
593	3	2	22	4	0.392466
594	3	2	22	4	0.392466
595	3	2	22	4	0.392466
596	3	2	22	4	0.392466
597	3	2	22	4	0.392466
598	3	2	22	4	0.392466
599	4	2	22	3	0.516551
600	4	2	22	3	0.516551
601	4	2	22	3	0.516551
602	4	2	22	3	0.516551
603	4	2	22	3	0.516551
604	4	2	22	3	0.516551
605	4	2	22	3	0.516551
606	4	2	22	3	0.516551
607	4	2	22	3	0.516551
608	4	2	22	3	0.516551
609	4	2	22	3	0.516551
610	4	2	22	3	0.516551
611	4	2	22	3	0.516551
612	4	2	22	3	0.516551
613	4	2	22	3	0.516551
614	4	2	22	3	0.516551
615	4	2	22	3	0.516551
616	4	2	22	3	0.516551
617	4	2	22	3	0.516551
618	4	2	22	3	0.516551
619	4	2	22	3	0.516551
620	4	2	22	3	0.516551
621	4	2	22	3	0.516551
622	4	2	22	3	0.516551
623	4	2	22	3	0.516551
624	4	2	22	3	0.516551
625	4	2	22	3	0.516551
626	4	2	22	3	0.516551
627	4	2	22	3	0.516551
628	4	2	22	3	0.516551
629	4	2	22	3	0.516551
630	4	2	22	3	0.516551
631	4	2	22	3	0.516551
632	4	2	22	3	0.516551
633	4	2	22	3	0.516551
634	4	2	22	3	0.516551
635	4	2	22	3	0.516551
636	4	2	22	3	0.516551
637	4	2	22	3	0.516551
638	4	2	22	3	0.516551
639	4	2	22	3	0.516551
640	4	2	22	3	0.516551
641	4	2	22	3	0.516551
642	4	2	22	3	0.516551
643	4	2	22	3	0.516551
644	4	2	22	3	0.516551
645	4	2	22	3	0.516551
646	4	2	22	3	0.516551
647	4	2	22	3	0.516551
648	4	2	22	3	0.516551
649	4	2	22	3	0.516551
650	4	2	22	3	0.516551
651	4	2	22	3	0.516551
652	4	2	22	3	0.516551
653	4	2	22	3	0.516551
654	4	2	22	3	0.516551
655	4	2	22	3	0.516551
656	4	2	22	3	0.516551
657	4	2	22	3	0.516551
658	4	2	22	3	0.516551
659	4	2	22	3	0.516551
660	4	2	22	3	0.516551
661	4	2	22	3	0.516551
662	4	2	22	3	0.516551
663	4	2	22	3	0.516551
664	4	2	22	3	0.516551
665	4	2	22	3	0.516551
666	4	2	22	3	0.516551
667	4	2	22	3	0.516551
668	4	2	22	3	0.516551
669	4	2	22	3	0.516551
670	4	2	22	3	0.516551
671	4	2	22	3	0.516551
672	4	2	22	3	0.516551
673	4	2	22	3	0.516551
674	4	2	22	3	0.516551
675	4	2	22	3	0.516551
676	4	2	22	3	0.516551
677	4	2	22	3	0.516551
678	4	2	22	3	0.516551
679	4	2	22	3	0.516551
680	4	2	22	3	0.516551
681	4	2	22	3	0.516551
682	4	2	22	3	0.516551
683	4	2	22	3	0.516551
684	4	2	22	3	0.516551
685	4	2	22	3	0.516551
686	4	2	22	3	0.516551
687	4	2	22	3	0.516551
688	4	2	22	3	0.516551
689	4	2	22	3	0.516551
690	4	2	22	3	0.516551
691	4	2	22	3	0.516551
692	4	2	22	3	0.516551
693	4	2	22	3	0.516551
694	4	2	22	3	0.516551
695	4	2	22	3	0.516551
696	4	2	22	3	0.516551
697	4	2	22	3	0.516551
698	4	2	22	3	0.516551
699	4	2	22	3	0.516551
700	4	2	22	3	0.516551
701	4	2	22	3	0.516551
702	4	2	22	3	0.516551
703	4	2	22	3	0.516551
704	4	2	22	3	0.516551
705	4	2	22	3	0.516551
706	4	2	22	3	0.516551
707	4	2	22	3	0.516551
708	4	2	22	3	0.516551
709	4	2	22	3	0.516551
710	4	2	22	3	0.516551
711	4	2	22	3	0.516551
712	4	2	22	3	0.516551
713	4	2	22	3	0.516551
714	4	2	22	3	0.516551
715	4	2	22	3	0.516551
716	4	2	22	3	0.516551
717	4	2	22	3	0.516551
718	4	2	22	3	0.516551
719	4	2	22	3	0.516551
720	4	2	22	3	0.516551
721	4	2	22	3	0.516551
722	4	2	22	3	0.516551
723	4	2	22	3	0.516551
724	4	2	22	3	0.516551
725	4	2	22	3	0.516551
726	4	2	22	3	0.516551
727	4	2	22	3	0.516551
728	4	2	22	3	0.516551
729	4	2	22	3	0.516551
730	4	2	22	3	0.516551
731	4	2	22	3	0.516551
732	4	2	22	3	0.516551
733	4	2	22	3	0.516551
734	4	2	22	3	0.516551
735	4	2	22	3	0.516551
736	4	2	22	3	0.516551
737	4	2	22	3	0.516551
738	4	2	22	3	0.516551
739	4	2	22	3	0.516551
740	4	2	22	3	0.516551
741	4	2	22	3	0.516551
742	4	2	22	3	0.516551
743	4	2	22	3	0.516551
744	4	2	22	3	0.516551
745	4	2	22	3	0.516551
746	4	2	22	3	0.516551
747	4	2	22	3	0.516551
748	4	2	22	3	0.516551
749	4	2	22	3	0.516551
750	4	2	22	3	0.516551
751	4	2	22	3	0.516551
752	4	2	22	3	0.516551
753	4	2	22	3	0.516551
754	4	2	22	3	0.516551
755	4	2	22	3	0.516551
756	3	2	22	4	0.392466
757	3	2	22	4	0.392466
758	3	2	22	4	0.392466
759	3	2	22	4	0.392466
760	3	2	22	4	0.392466
761	3	2	22	4	0.392466
762	3	2	22	4	0.392466
763	3	2	22	4	0.392466
764	3	2	22	4	0.392466
765	3	2	22	4	0.392466
766	3	2	22	4	0.392466
767	3	2	22	4	0.392466
768	3	2	22	4	0.392466
769	3	2	22	4	0.392466
770	3	2	22	4	0.392466
771	3	2	22	4	0.392466
772	3	2	22	4	0.392466
773	3	2	22	4	0.392466
774	3	2	22	4	0.392466
775	3	2	22	4	0.392466
776	3	2	22	4	0.392466
777	3	2	22	4	0.392466
778	3	2	22	4	0.392466
779	3	2	22	4	0.392466
780	3	2	22	4	0.392466
781	3	2	22	4	0.392466
782	3	2	22	4	0.392466
783	3	2	22	4	0.392466
784	3	2	22	4	0.392466
785	3	2	22	4	0.392466
786	3	2	22	4	0.392466
787	3	2	22	4	0.392466
788	3	2	22	4	0.392466
789	3	2	22	4	0.392466
790	3	2	22	4	0.392466
791	3	2	22	4	0.392466
792	3	2	22	4	0.392466
793	3	2	22	4	0.392466
794	3	2	22	4	0.392466
795	3	2	22	4	0.392466
796	3	2	22	4	0.392466
797	3	2	22	4	0.392466
798	3	2	22	4	0.392466
799	3	2	22	4	0.392466
800	3	2	22	4	0.392466
801	3	2	22	4	0.392466
802	3	2	22	4	0.392466
803	3	2	22	4	0.392466
804	3	2	22	4	0.392466
805	3	2	22	4	0.392466
806	3	2	22	4	0.392466
807	3	2	22	4	0.392466
808	3	2	22	4	0.392466
809	3	2	22	4	0.392466
810	3	2	22	4	0.392466
811	3	2	22	4	0.392466
812	3	2	22	4	0.392466
813	3	2	22	4	0.392466
814	3	2	22	4	0.392466
815	3	2	22	4	0.392466
816	3	2	22	4	0.392466
817	3	2	22	4	0.392466
818	3	2	22	4	0.392466
819	3	2	22	4	0.392466
820	3	2	22	4	0.392466
821	3	2	22	4	0.392466
822	3	2	22	4	0.392466
823	3	2	22	4	0.392466
824	3	2	22	4	0.392466
825	3	2	22	4	0.392466
826	3	2	22	4	0.392466
827	3	2	22	4	0.392466
828	3	2	22	4	0.392466
829	3	2	22	4	0.392466
830	3	2	22	4	0.392466
831	3	2	22	4	0.392466
832	3	2	22	4	0.392466
833	3	2	22	4	0.392466
834	3	2	22	4	0.392466
835	3	2	22	4	0.392466
836	3	2	22	4	0.392466
837	3	2	22	4	0.392466
838	3	2	22	4	0.392466
839	3	2	22	4	0.392466
840	3	2	22	4	0.392466
841	3	2	22	4	0.392466
842	3	2	22	4	0.392466
843	3	2	22	4	0.392466
844	3	2	22	4	0.392466
845	3	2	22	4	0.392466
846	3	2	22	4	0.392466
847	3	2	22	4	0.392466
848	3	2	22	4	0.392466
849	3	2	22	4	0.392466
850	3	2	22	4	0.392466
851	3	2	22	4	0.392466
852	3	2	22	4	0.392466
853	3	2	22	4	0.392466
854	3	2	22	4	0.392466
855	3	2	22	4	0.392466
856	3	2	22	4	0.392466
857	3	2	22	4	0.392466
858	3	2	22	4	0.392466
859	3	2	22	4	0.392466
860	3	2	22	4	0.392466
861	3	2	22	4	0.392466
862	3	2	22	4	0.392466
863	3	2	22	4	0.392466
864	3	2	22	4	0.392466
865	3	2	22	4	0.392466
866	3	2	22	4	0.392466
867	3	2	22	4	0.392466
868	3	2	22	4	0.392466
869	3	2	22	4	0.392466
870	3	2	22	4	0.392466
871	3	2	22	4	0.392466
872	3	2	22	4	0.392466
873	3	2	22	4	0.392466
874	3	2	22	4	0.392466
875	3	2	22	4	0.392466
876	3	2	22	4	0.392466
877	3	2	22	4	0.392466
878	3	2	22	4	0.392466
879	3	2	22	4	0.392466
880	3	2	22	4	0.392466
881	3	2	22	4	0.392466
882	3	2	22	4	0.392466
883	3	2	22	4	0.392466
884	3	2	22	4	0.392466
885	3	2	22	4	0.392466
886	3	2	22	4	0.392466
887	3	2	22	4	0.392466
888	3	2	22	4	0.392466
889	3	2	22	4	0.392466
890	3	2	22	4	0.392466
891	3	2	22	4	0.392466
892	3	2	22	4	0.392466
893	3	2	22	4	0.392466
894	3	2	22	4	0.392466
895	3	2	22	4	0.392466
896	3	2	22	4	0.392466
897	3	2	22	4	0.392466
898	3	2	22	4	0.392466
899	3	2	22	4	0.392466
900	3	2	22	4	0.392466
901	3	2	22	4	0.392466
902	3	2	22	4	0.392466
903	3	2	22	4	0.392466
904	3	2	22	4	0.392466
905	3	2	22	4	0.392466
906	3	2	22	4	0.392466
907	3	2	22	4	0.392466
908	3	2	22	4	0.392466
909	3	2	22	4	0.392466
910	3	2	22	4	0.392466
911	3	2	22	4	0.392466
912	3	2	22	4	0.392466
913	3	2	22	4	0.392466
914	3	2	22	4	0.392466
915	3	2	22	4	0.392466
916	3	2	22	4	0.392466
917	3	2	22	4	0.392466
918	3	2	22	4	0.392466
919	3	2	22	4	0.392466
920	3	2	22	4	0.392466
921	3	2	22	4	0.392466
922	3	2	22	4	0.392466
923	3	2	22	4	0.392466
924	3	2	22	4	0.392466
925	3	2	22	4	0.392466
926	3	2	22	4	0.392466
927	3	2	22	4	0.392466
928	3	2	22	4	0.392466
929	3	2	22	4	0.392466
930	3	2	22	4	0.392466
931	3	2	22	4	0.392466
932	3	2	22	4	0.392466
933	3	2	22	4	0.392466
934	3	2	22	4	0.392466
935	3	2	22	4	0.392466
936	3	2	22	4	0.392466
937	3	2	22	4	0.392466
938	3	2	22	4	0.392466
939	3	2	22	4	0.392466
940	3	2	22	4	0.392466
941	3	2	22	4	0.392466
942	3	2	22	4	0.392466
943	3	2	22	4	0.392466
944	3	2	22	4	0.392466
945	3	2	22	4	0.392466
946	3	2	22	4	0.392466
947	3	2	22	4	0.392466
948	3	2	22	4	0.392466
949	3	2	22	4	0.392466
950	3	2	22	4	0.392466
951	3	2	22	4	0.392466
952	3	2	22	4	0.392466
953	3	2	22	4	0.392466
954	3	2	22	4	0.392466
955	3	2	22	4	0.392466
956	3	2	22	4	0.392466
957	3	2	22	4	0.392466
958	3	2	22	4	0.392466
959	3	2	22	4	0.392466
960	3	2	22	4	0.392466
961	3	2	22	4	0.392466
962	3	2	22	4	0.392466
963	3	2	22	4	0.392466
964	3	2	22	4	0.392466
965	3	2	22	4	0.392466
966	3	2	22	4	0.392466
967	3	2	22	4	0.392466
968	3	2	22	4	0.392466
969	3	2	22	4	0.392466
970	3	2	22	4	0.392466
971	3	2	22	4	0.392466
972	3	2	22	4	0.392466
973	3	2	22	4	0.392466
974	3	2	22	4	0.392466
975	3	2	22	4	0.392466
976	3	2	22	4	0.392466
977	3	2	22	4	0.392466
978	3	2	22	4	0.392466
979	3	2	22	4	0.392466
980	3	2	22	4	0.392466
981	3	2	22	4	0.392466
982	3	2	22	4	0.392466
983	3	2	22	4	0.392466
984	3	2	22	4	0.392466
985	3	2	22	4	0.392466
986	3	2	22	4	0.392466
987	3	2	22	4	0.392466
988	3	2	22	4	0.392466
989	3	2	22	4	0.392466
990	3	2	22	4	0.392466
991	3	2	22	4	0.392466
992	3	2	22	4	0.392466
993	3	2	22	4	0.392466
994	3	2	22	4	0.392466
995	3	2	22	4	0.392466
996	3	2	22	4	0.392466
997	3	2	22	4	0.392466
998	3	2	22	4	0.392466
999	3	2	22	4	0.392466
1000	3	2	22	4	0.392466
