# Supplementary material for: Predicting Transcriptional Activity of Multiple Site p53 Mutants Based on Hybrid Properties
Source: PLoS One. 2011 Aug 8;6(8):e22940. doi: 10.1371/journal.pone.0022940 (PMC3152557; doi:10.1371/journal.pone.0022940)
Supplement: Table S5 — The 50 optimal features for two-site p53 mutants. (XLS) [file pone.0022940.s005.xls]

## Sheet: TableS5
Table S5 - The 50 optimal features for two-site p53 mutants
Order	Name	Score
1	AP2.AA8_PSSM-3-N	0.004
2	V1152	0.002
3	V55	0.002
4	V1854	0.001
5	V4001	0
6	V2846	0
7	V4168	0
8	V1059	0
9	V2633	0
10	V3105	0
11	V2905	0
12	V927	0
13	V6	0
14	V1398	0
15	V1159	0
16	V2068	0
17	V404	0
18	V1252	0
19	V1195	0
20	V2148	0
21	V3446	0
22	V524	0
23	V1357	0
24	V5365	0
25	V894	0
26	V338	0
27	V1296	0
28	V3576	0
29	V2297	0
30	V815	0
31	V669	0
32	V4480	0
33	V1004	0
34	V125	0
35	V1429	0
36	V1535	0
37	V594	0
38	V2014	0
39	V1150	0
40	V997	0
41	V1288	0
42	V1963	0
43	V1211	0
44	V2372	0
45	V4276	0
46	V50	0
47	V1155	0
48	V101	0
49	V2206	0
50	V161	0
