# Supplementary material for: Predicting Transcriptional Activity of Multiple Site p53 Mutants Based on Hybrid Properties
Source: PLoS One. 2011 Aug 8;6(8):e22940. doi: 10.1371/journal.pone.0022940 (PMC3152557; doi:10.1371/journal.pone.0022940)
Supplement: Table S6 — The 282 optimal features for three-site p53 mutants. (XLS) [file pone.0022940.s006.xls]

## Sheet: TableS6
Table S6 - The 282 optimal features for three-site p53 mutants
Order	Name	Score
1	V2261	0.159
2	V3291	0.074
3	V4391	0.069
4	V3106	0.067
5	AP1.AA2_AAFactor-1	0.056
6	V5068	0.061
7	V4075	0.049
8	V5278	0.046
9	V3568	0.05
10	V3978	0.052
11	V4123	0.043
12	V3010	0.044
13	AP2.AA1_SNP	0.048
14	V2633	0.045
15	V2707	0.044
16	AP1.AA2_AAFactor-2	0.041
17	V4959	0.041
18	V5064	0.042
19	V741	0.04
20	V1347	0.044
21	AP3.AA1_disorder	0.041
22	V4512	0.041
23	V3135	0.042
24	V5078	0.039
25	V2719	0.036
26	V4086	0.036
27	V44	0.036
28	V2499	0.034
29	V1553	0.034
30	V3563	0.034
31	V4141	0.034
32	V3570	0.034
33	V4443	0.034
34	V3402	0.035
35	AP1.AA4_AAFactor-3	0.033
36	AP1.AA1_AAFactor-4	0.033
37	V5285	0.032
38	V1575	0.032
39	V801	0.031
40	V3879	0.03
41	V2580	0.03
42	V307	0.03
43	V2715	0.031
44	V5262	0.03
45	AP1.AA1_PSSM-6-Q	0.03
46	V3511	0.03
47	V5250	0.029
48	V2702	0.03
49	V4033	0.029
50	V1467	0.027
51	V4630	0.028
52	V2296	0.027
53	V808	0.027
54	V330	0.027
55	AP2.AA5_PSSM-18-W	0.026
56	V3103	0.026
57	V3293	0.025
58	V4960	0.025
59	V2671	0.026
60	V302	0.025
61	AP2.AA3_disorder	0.025
62	V3577	0.026
63	V5018	0.025
64	V105	0.024
65	AP1.AA2_ProPro	0.025
66	V2292	0.025
67	V2551	0.024
68	V818	0.024
69	V2705	0.024
70	V854	0.024
71	AP1.AA3_PSSM-17-T	0.024
72	V4390	0.024
73	V927	0.024
74	V2604	0.025
75	V5209	0.023
76	AP2.AA8_PSSM-17-T	0.023
77	V2870	0.023
78	V713	0.023
79	V1489	0.023
80	V3162	0.023
81	V2263	0.024
82	V5255	0.023
83	AP1.AA6_PSSM-11-L	0.024
84	V323	0.023
85	AP3.AA8_PSSM-20-V	0.023
86	V3273	0.023
87	V2283	0.023
88	V4091	0.023
89	V2587	0.022
90	V2014	0.022
91	V169	0.022
92	V4031	0.022
93	V2415	0.022
94	V3579	0.021
95	V2081	0.021
96	V288	0.021
97	V2701	0.021
98	V2723	0.021
99	V2284	0.022
100	V5249	0.021
101	V2696	0.021
102	AP1.AA4_PSSM-16-S	0.021
103	V2110	0.021
104	V2600	0.021
105	V179	0.021
106	V4507	0.021
107	V689	0.021
108	V64	0.02
109	V4404	0.02
110	V2163	0.02
111	V5253	0.02
112	V4138	0.02
113	V3881	0.021
114	V5282	0.02
115	V50	0.02
116	V5120	0.02
117	V4420	0.02
118	V3292	0.02
119	V4272	0.02
120	V1550	0.02
121	V4453	0.019
122	AP3.AA4_AAFactor-1	0.019
123	V2282	0.019
124	AP2.AA8_PSSM-7-E	0.019
125	V172	0.019
126	V29	0.019
127	AP1.AA2_PSSM-7-E	0.019
128	V3055	0.019
129	V2967	0.019
130	V5222	0.019
131	V2051	0.018
132	V1592	0.019
133	V3107	0.019
134	V855	0.018
135	V2272	0.018
136	V1500	0.018
137	V3534	0.018
138	V104	0.018
139	V2806	0.018
140	AP1.AA6_AAFactor-5	0.018
141	V3146	0.018
142	V513	0.018
143	V3697	0.018
144	AP1.AA8_PSSM-20-V	0.018
145	AP2.AA3_PSSM-8-G	0.018
146	V3137	0.018
147	V5160	0.018
148	AP1.AA4_PSSM-14-F	0.018
149	V55	0.018
150	V4088	0.017
151	V5204	0.018
152	V2093	0.018
153	V4437	0.017
154	AP1.AA1_PSSM-10-I	0.017
155	V5077	0.017
156	V2659	0.017
157	V4032	0.017
158	V2745	0.017
159	V2628	0.017
160	AP3.AA4_PSSM-3-N	0.017
161	V521	0.017
162	V58	0.016
163	V1165	0.016
164	V2904	0.016
165	V1245	0.016
166	V3152	0.016
167	V5080	0.016
168	AP1.AA6_PSSM-16-S	0.016
169	V1193	0.016
170	V5272	0.016
171	V2200	0.016
172	V57	0.016
173	V2584	0.016
174	V2964	0.016
175	V4943	0.016
176	V259	0.016
177	AP2.AA4_PSSM-4-D	0.016
178	V879	0.016
179	V993	0.016
180	V2830	0.016
181	V4238	0.015
182	V4913	0.015
183	V1210	0.015
184	V996	0.015
185	V730	0.015
186	V2252	0.015
187	V1063	0.014
188	V3229	0.015
189	V65	0.015
190	V4706	0.014
191	V4941	0.014
192	V1211	0.014
193	V539	0.014
194	V2170	0.014
195	V460	0.014
196	V56	0.015
197	V122	0.014
198	V749	0.014
199	AP3.AA9_PSSM-20-V	0.014
200	V3136	0.014
201	V2937	0.014
202	AP2.AA9_PSSM-7-E	0.014
203	V4678	0.014
204	V400	0.014
205	V814	0.014
206	V1609	0.014
207	V638	0.014
208	V4459	0.014
209	V2271	0.014
210	V1537	0.014
211	V4944	0.014
212	V1564	0.014
213	V2522	0.014
214	V1667	0.014
215	V881	0.014
216	V1209	0.014
217	V46	0.014
218	V4100	0.014
219	V3161	0.014
220	V5071	0.014
221	V1600	0.014
222	V4939	0.014
223	V1471	0.014
224	V4074	0.014
225	V1208	0.014
226	AP1.AA3_PSSM-5-C	0.013
227	V54	0.014
228	V645	0.014
229	V2930	0.013
230	V1223	0.013
231	V4137	0.013
232	AP1.AA6_AAFactor-3	0.013
233	V1454	0.013
234	V3225	0.013
235	V4882	0.013
236	V5256	0.013
237	V3585	0.013
238	V45	0.013
239	V3346	0.013
240	V1265	0.013
241	AP2.AA6_PSSM-11-L	0.013
242	V5221	0.013
243	V2576	0.013
244	V4027	0.013
245	V738	0.013
246	V292	0.013
247	V2181	0.013
248	V2270	0.013
249	V106	0.013
250	V5067	0.013
251	V4627	0.013
252	V96	0.013
253	AP3.AA9_PSSM-1-A	0.013
254	V1011	0.013
255	V3986	0.013
256	V4103	0.013
257	V4910	0.013
258	V3489	0.013
259	V1237	0.013
260	V2291	0.013
261	V3442	0.013
262	V4061	0.013
263	V1170	0.013
264	V2720	0.013
265	V2113	0.013
266	V3276	0.013
267	V1608	0.013
268	V732	0.013
269	V3441	0.013
270	V5247	0.013
271	V49	0.013
272	AP1.AA4_PSSM-19-Y	0.013
273	V2094	0.013
274	V2585	0.013
275	V4040	0.013
276	V631	0.013
277	V5267	0.012
278	V1861	0.013
279	V1624	0.013
280	V2049	0.013
281	V877	0.013
282	V2664	0.012
