# Supplementary material for: Predicting Transcriptional Activity of Multiple Site p53 Mutants Based on Hybrid Properties
Source: PLoS One. 2011 Aug 8;6(8):e22940. doi: 10.1371/journal.pone.0022940 (PMC3152557; doi:10.1371/journal.pone.0022940)
Supplement: Table S7 — The 18 optimal features at mutation site 1 for three-site p53 mutants. (XLS) [file pone.0022940.s007.xls]

## Sheet: TableS7
Table S7 - The 18 optimal features at mutation site 1 for three-site p53 mutants
Order	Name	Score
5	AP1.AA2_AAFactor-1	0.056
16	AP1.AA2_AAFactor-2	0.041
35	AP1.AA4_AAFactor-3	0.033
36	AP1.AA1_AAFactor-4	0.033
45	AP1.AA1_PSSM-6-Q	0.03
65	AP1.AA2_ProPro	0.025
71	AP1.AA3_PSSM-17-T	0.024
83	AP1.AA6_PSSM-11-L	0.024
102	AP1.AA4_PSSM-16-S	0.021
127	AP1.AA2_PSSM-7-E	0.019
140	AP1.AA6_AAFactor-5	0.018
144	AP1.AA8_PSSM-20-V	0.018
148	AP1.AA4_PSSM-14-F	0.018
154	AP1.AA1_PSSM-10-I	0.017
168	AP1.AA6_PSSM-16-S	0.016
226	AP1.AA3_PSSM-5-C	0.013
232	AP1.AA6_AAFactor-3	0.013
272	AP1.AA4_PSSM-19-Y	0.013
