# Supplementary material for: Predicting Transcriptional Activity of Multiple Site p53 Mutants Based on Hybrid Properties
Source: PLoS One. 2011 Aug 8;6(8):e22940. doi: 10.1371/journal.pone.0022940 (PMC3152557; doi:10.1371/journal.pone.0022940)
Supplement: Table S8 — The 9 optimal features at mutation site 2 for three-site p53 mutants. (XLS) [file pone.0022940.s008.xls]

## Sheet: TableS8
Table S8 - The 9 optimal features at mutation site 2 for three-site p53 mutants
Order	Name	Score
13	AP2.AA1_SNP	0.048
55	AP2.AA5_PSSM-18-W	0.026
61	AP2.AA3_disorder	0.025
76	AP2.AA8_PSSM-17-T	0.023
124	AP2.AA8_PSSM-7-E	0.019
145	AP2.AA3_PSSM-8-G	0.018
177	AP2.AA4_PSSM-4-D	0.016
202	AP2.AA9_PSSM-7-E	0.014
241	AP2.AA6_PSSM-11-L	0.013
