# Supplementary material for: Predicting Transcriptional Activity of Multiple Site p53 Mutants Based on Hybrid Properties
Source: PLoS One. 2011 Aug 8;6(8):e22940. doi: 10.1371/journal.pone.0022940 (PMC3152557; doi:10.1371/journal.pone.0022940)
Supplement: Table S9 — The 6 optimal features at mutation site 3 for three-site p53 mutants. (XLS) [file pone.0022940.s009.xls]

## Sheet: TableS9
Table S9 - The 6 optimal features at mutation site 3 for three-site p53 mutants
Order	Name	Score
21	AP3.AA1_disorder	0.041
85	AP3.AA8_PSSM-20-V	0.023
122	AP3.AA4_AAFactor-1	0.019
160	AP3.AA4_PSSM-3-N	0.017
199	AP3.AA9_PSSM-20-V	0.014
253	AP3.AA9_PSSM-1-A	0.013
